# Supplementary material for: {6,6′-Dieth­oxy-2,2′-[ethane-1,2-diylbis(nitrilo­methyl­idyne)]diphenolato}zinc(II) monohydrate
Source: Acta Crystallogr Sect E Struct Rep Online. 2009 Mar 25;65(Pt 4):m444. doi: 10.1107/S1600536809010344 (PMC2969102; doi:10.1107/S1600536809010344)
Supplement: Supplementary file 1 [file e-65-0m444-sup1.cif]

##############################################################################
###                                                                        ###
###        Electronic paper (Acta Crystallographica Section E)             ###
###                                                                        ###
##############################################################################
#                                                                            #
# This CIF contains the data in a paper accepted for publication in Acta     #
# Crystallographica Section E. It conforms to the requirements of Notes      #
# for Authors for Section E, and has been peer reviewed under the auspices   #
# of the IUCr Commission on Journals.                                        #
#                                                                            #
# Full details of the Crystallographic Information File format               #
# are given in the paper "The Crystallographic Information File (CIF):       #
# a New Standard Archive File for Crystallography" by S. R. Hall, F. H.      #
# Allen and I. D. Brown [Acta Cryst. (1991), A47, 655-685].                  #
#                                                                            #
# The current version of the core CIF dictionary is obtainable from          #
# ftp://ftp.iucr.org/pub/cif_core.dic. The current version number is 2.4.    #
#                                                                            #
# Software is freely available for graphical display of the structure(s) in  #
# this CIF.  For information consult the CIF home page http://www.iucr.org/  #
# cif/home.html                                                              #
#                                                                            #
# This file may be used for bona fide research purposes within the           #
# scientific community so long as proper attribution is given to the journal # 
# article from which it was obtained.                                        #
#                                                                            #
##############################################################################
                                             
data_I
_audit_creation_method     SHELXL-97
_chemical_name_systematic
;
{6,6'-Diethoxy-2,2'-[ethane-1,2-diylbis(nitrilomethylidyne)]diphenolato}zinc(II)
monohydrate
;
_chemical_name_common     ?
_chemical_formula_moiety     'C20 H22 N2 O4 Zn, H2O'
_chemical_formula_sum     'C20 H24 N2 O5 Zn'
_chemical_formula_iupac     '[Zn (C20 H22 N2 O4)], H2 O'
_chemical_formula_weight     437.78
_chemical_melting_point     ?
_symmetry_cell_setting     orthorhombic
_symmetry_space_group_name_H-M     'P b c n'
_symmetry_space_group_name_Hall     '-P 2n 2ab'
loop_
    _symmetry_equiv_pos_as_xyz
    'x, y, z'
    '-x+1/2, -y+1/2, z+1/2'
    '-x, y, -z+1/2'
    'x+1/2, -y+1/2, -z'
    '-x, -y, -z'
    'x-1/2, y-1/2, -z-1/2'
    'x, -y, z-1/2'
    '-x-1/2, y-1/2, z'
_cell_length_a     12.6512(16)
_cell_length_b     19.986(3)
_cell_length_c     7.8708(10)
_cell_angle_alpha     90.00
_cell_angle_beta     90.00
_cell_angle_gamma     90.00
_cell_volume     1990.1(4)
_cell_formula_units_Z     4
_cell_measurement_reflns_used     2488
_cell_measurement_theta_min     3.276
_cell_measurement_theta_max     23.979
_cell_measurement_temperature     273(2)
_exptl_crystal_description     needle
_exptl_crystal_colour     colourless
_exptl_crystal_size_max     0.25
_exptl_crystal_size_mid     0.21
_exptl_crystal_size_min     0.17
_exptl_crystal_density_diffrn     1.461
_exptl_crystal_density_meas     ?
_exptl_crystal_density_method     'not measured'
_exptl_crystal_F_000     912
_exptl_absorpt_coefficient_mu     1.268
_exptl_absorpt_correction_type     multi-scan
_exptl_absorpt_process_details     '(SADABS; Sheldrick, 2003)'
_exptl_absorpt_correction_T_min     0.742
_exptl_absorpt_correction_T_max     0.813
_exptl_special_details
;
;
_diffrn_ambient_temperature     273(2)
_diffrn_radiation_type     MoK\a
_diffrn_radiation_wavelength     0.71073
_diffrn_radiation_source     'fine-focus sealed tube'
_diffrn_radiation_monochromator     graphite
_diffrn_measurement_device_type     'Bruker APEXII CCD area-detector'
_diffrn_measurement_method     '\f and \w'
_diffrn_detector_area_resol_mean     ?
_diffrn_reflns_number     9492
_diffrn_reflns_av_R_equivalents     0.0311
_diffrn_reflns_av_sigmaI/netI     0.0242
_diffrn_reflns_theta_min     1.91
_diffrn_reflns_theta_max     25.49
_diffrn_reflns_theta_full     25.49
_diffrn_measured_fraction_theta_max     0.997
_diffrn_measured_fraction_theta_full     0.997
_diffrn_reflns_limit_h_min     -15
_diffrn_reflns_limit_h_max     13
_diffrn_reflns_limit_k_min     -24
_diffrn_reflns_limit_k_max     23
_diffrn_reflns_limit_l_min     -9
_diffrn_reflns_limit_l_max     9
_diffrn_standards_number     0
_diffrn_standards_interval_count     .
_diffrn_standards_interval_time     .
_diffrn_standards_decay_%     ?
_refine_special_details
;
Refinement of <i>F</i>^2^ against ALL reflections. The weighted <i>R</i>-factor
<i>wR</i> and goodness of fit <i>S</i> are based on <i>F</i>^2^, conventional
<i>R</i>-factors <i>R</i> are based on <i>F</i>, with <i>F</i> set to zero for
negative <i>F</i>^2^. The threshold expression of <i>F</i>^2^ >
\s(<i>F</i>^2^) is used only for calculating <i>R</i>-factors(gt) <i>etc</i>.
and is not relevant to the choice of reflections for refinement.
<i>R</i>-factors based on <i>F</i>^2^ are statistically about twice as large
as those based on <i>F</i>, and <i>R</i>- factors based on ALL data will be
even larger.
;
_reflns_number_total     1855
_reflns_number_gt     1423
_reflns_threshold_expression     I>2\s(I)
_refine_ls_structure_factor_coef     Fsqd
_refine_ls_matrix_type     full
_refine_ls_R_factor_all     0.0485
_refine_ls_R_factor_gt     0.0339
_refine_ls_wR_factor_gt     0.0938
_refine_ls_wR_factor_ref     0.1013
_refine_ls_goodness_of_fit_ref     1.041
_refine_ls_restrained_S_all     1.041
_refine_ls_number_reflns     1855
_refine_ls_number_parameters     133
_refine_ls_number_restraints     1
_refine_ls_hydrogen_treatment     mixed
_refine_ls_weighting_scheme     calc
_refine_ls_weighting_details
         'calc w=1/[\s^2^(Fo^2^)+(0.0592P)^2^+0.4077P] where P=(Fo^2^+2Fc^2^)/3'
_atom_sites_solution_hydrogens     geom
_atom_sites_solution_primary     direct
_atom_sites_solution_secondary     difmap
_refine_ls_shift/su_max     0.034
_refine_ls_shift/su_mean     0.001
_refine_diff_density_max     0.240
_refine_diff_density_min     -0.464
_refine_ls_extinction_method     none
_refine_ls_extinction_coef     ?
loop_
    _atom_type_symbol
    _atom_type_description
    _atom_type_scat_dispersion_real
    _atom_type_scat_dispersion_imag
    _atom_type_scat_source
    'C' 'C' 0.0033 0.0016
                         'International Tables Vol C Tables 4.2.6.8 and 6.1.1.4'
    'H' 'H' 0.0000 0.0000
                         'International Tables Vol C Tables 4.2.6.8 and 6.1.1.4'
    'N' 'N' 0.0061 0.0033
                         'International Tables Vol C Tables 4.2.6.8 and 6.1.1.4'
    'O' 'O' 0.0106 0.0060
                         'International Tables Vol C Tables 4.2.6.8 and 6.1.1.4'
    'Zn' 'Zn' 0.2839 1.4301
                         'International Tables Vol C Tables 4.2.6.8 and 6.1.1.4'
_computing_data_collection     'APEX2 (Bruker, 2004)'
_computing_cell_refinement     'SAINT-Plus (Bruker, 2001)'
_computing_data_reduction     'SAINT-Plus (Bruker, 2001)'
_computing_structure_solution     'SHELXS97 (Sheldrick, 2008)'
_computing_structure_refinement     'SHELXL97 (Sheldrick, 2008)'
_computing_molecular_graphics     'XP in SHELXTL (Sheldrick, 2008)'
_computing_publication_material     'XP in SHELXTL (Sheldrick, 2008)'
loop_
    _atom_site_type_symbol
    _atom_site_label
    _atom_site_fract_x
    _atom_site_fract_y
    _atom_site_fract_z
    _atom_site_U_iso_or_equiv
    _atom_site_adp_type
    _atom_site_calc_flag
    _atom_site_refinement_flags
    _atom_site_occupancy
    _atom_site_disorder_assembly
    _atom_site_disorder_group
    Zn Zn1 0.5000 0.475277(19) 0.2500 0.04314(18) Uani d S 1 . .
    O O1 0.40642(12) 0.40659(8) 0.1698(2) 0.0441(4) Uani d . 1 . .
    O O2 0.31927(13) 0.29902(8) 0.0342(2) 0.0491(4) Uani d . 1 . .
    O O3 0.5000 0.26838(19) 0.2500 0.0940(13) Uani d SD 1 . .
    N N1 0.40920(19) 0.54832(10) 0.1725(3) 0.0519(6) Uani d . 1 . .
    C C1 0.2641(2) 0.47896(14) 0.0770(3) 0.0530(7) Uani d . 1 . .
    C C2 0.31464(18) 0.41541(12) 0.0957(3) 0.0422(6) Uani d . 1 . .
    C C3 0.26222(19) 0.35776(13) 0.0260(3) 0.0468(6) Uani d . 1 . .
    C C4 0.1632(2) 0.36235(17) -0.0434(4) 0.0619(8) Uani d . 1 . .
    H H4 0.1294 0.3244 -0.0849 0.074 Uiso calc R 1 . .
    C C5 0.1133(2) 0.4253(2) -0.0514(4) 0.0800(10) Uani d . 1 . .
    H H5 0.0453 0.4284 -0.0957 0.096 Uiso calc R 1 . .
    C C6 0.1628(3) 0.48188(19) 0.0045(4) 0.0740(10) Uani d . 1 . .
    H H6 0.1289 0.5230 -0.0055 0.089 Uiso calc R 1 . .
    C C7 0.3159(2) 0.54153(14) 0.1154(4) 0.0588(8) Uani d . 1 . .
    H H7 0.2774 0.5805 0.0967 0.071 Uiso calc R 1 . .
    C C8 0.2840(2) 0.24216(14) -0.0638(4) 0.0590(8) Uani d . 1 . .
    H H8A 0.2683 0.2559 -0.1792 0.071 Uiso calc R 1 . .
    H H8B 0.2201 0.2238 -0.0142 0.071 Uiso calc R 1 . .
    C C9 0.3688(3) 0.19045(15) -0.0647(4) 0.0726(9) Uani d . 1 . .
    H H9A 0.4320 0.2090 -0.1130 0.109 Uiso calc R 1 . .
    H H9B 0.3463 0.1528 -0.1312 0.109 Uiso calc R 1 . .
    H H9C 0.3827 0.1762 0.0496 0.109 Uiso calc R 1 . .
    C C10 0.4568(3) 0.61556(13) 0.1843(4) 0.0651(8) Uani d . 1 . .
    H H10A 0.4030 0.6479 0.2152 0.078 Uiso calc R 1 . .
    H H10B 0.4857 0.6283 0.0748 0.078 Uiso calc R 1 . .
    H H3A 0.487(4) 0.2934(18) 0.172(4) 0.126(18) Uiso d D 1 . .
loop_
    _atom_site_aniso_label
    _atom_site_aniso_U_11
    _atom_site_aniso_U_22
    _atom_site_aniso_U_33
    _atom_site_aniso_U_12
    _atom_site_aniso_U_13
    _atom_site_aniso_U_23
    Zn1 0.0450(3) 0.0357(3) 0.0487(3) 0.000 0.00991(18) 0.000
    O1 0.0357(9) 0.0407(9) 0.0558(11) 0.0034(7) -0.0043(8) 0.0012(8)
    O2 0.0455(10) 0.0505(10) 0.0513(10) -0.0085(8) -0.0114(8) 0.0028(8)
    O3 0.096(3) 0.054(2) 0.132(4) 0.000 -0.064(3) 0.000
    N1 0.0604(15) 0.0394(11) 0.0558(14) 0.0128(11) 0.0222(12) 0.0062(11)
    C1 0.0456(15) 0.0639(18) 0.0496(16) 0.0188(12) 0.0072(13) 0.0064(13)
    C2 0.0342(12) 0.0563(15) 0.0361(13) 0.0052(11) 0.0062(10) 0.0073(11)
    C3 0.0378(14) 0.0650(17) 0.0376(13) 0.0001(12) 0.0031(10) 0.0109(12)
    C4 0.0378(15) 0.095(2) 0.0526(17) -0.0027(15) -0.0049(12) 0.0055(16)
    C5 0.0401(17) 0.126(3) 0.074(2) 0.0183(19) -0.0085(15) 0.012(2)
    C6 0.054(2) 0.091(2) 0.077(2) 0.0321(17) -0.0010(15) 0.011(2)
    C7 0.0645(19) 0.0545(17) 0.0575(17) 0.0282(15) 0.0164(15) 0.0095(14)
    C8 0.0666(18) 0.0623(18) 0.0481(15) -0.0252(15) -0.0096(14) 0.0051(13)
    C9 0.092(2) 0.0575(18) 0.068(2) -0.0142(17) -0.0122(18) -0.0091(15)
    C10 0.090(2) 0.0338(14) 0.071(2) 0.0088(13) 0.0375(16) 0.0048(13)
_geom_special_details
;
All e.s.d.'s (except the e.s.d. in the dihedral angle between two l.s. planes)
are estimated using the full covariance matrix. The cell e.s.d.'s are taken
into account individually in the estimation of e.s.d.'s in distances, angles
and torsion angles; correlations between e.s.d.'s in cell parameters are only
used when they are defined by crystal symmetry. An approximate (isotropic)
treatment of cell e.s.d.'s is used for estimating e.s.d.'s involving l.s.
planes.
;
loop_
    _geom_bond_atom_site_label_1
    _geom_bond_atom_site_label_2
    _geom_bond_site_symmetry_2
    _geom_bond_distance
    _geom_bond_publ_flag
    Zn1 O1 . 1.9195(16) ?
    Zn1 O1 3_655 1.9195(16) ?
    Zn1 N1 3_655 1.955(2) ?
    Zn1 N1 . 1.955(2) ?
    O1 C2 . 1.311(3) ?
    O2 C3 . 1.380(3) ?
    O2 C8 . 1.444(3) ?
    O3 H3A . 0.807(10) ?
    N1 C7 . 1.270(4) ?
    N1 C10 . 1.476(3) ?
    C1 C6 . 1.404(4) ?
    C1 C2 . 1.429(3) ?
    C1 C7 . 1.444(4) ?
    C2 C3 . 1.438(3) ?
    C3 C4 . 1.369(4) ?
    C4 C5 . 1.410(5) ?
    C4 H4 . 0.9300 ?
    C5 C6 . 1.365(5) ?
    C5 H5 . 0.9300 ?
    C6 H6 . 0.9300 ?
    C7 H7 . 0.9300 ?
    C8 C9 . 1.489(4) ?
    C8 H8A . 0.9700 ?
    C8 H8B . 0.9700 ?
    C9 H9A . 0.9600 ?
    C9 H9B . 0.9600 ?
    C9 H9C . 0.9600 ?
    C10 C10 3_655 1.505(7) ?
    C10 H10A . 0.9700 ?
    C10 H10B . 0.9700 ?
loop_
    _geom_angle_atom_site_label_1
    _geom_angle_atom_site_label_2
    _geom_angle_atom_site_label_3
    _geom_angle_site_symmetry_1
    _geom_angle_site_symmetry_3
    _geom_angle
    _geom_angle_publ_flag
    O1 Zn1 O1 . 3_655 88.69(9) ?
    O1 Zn1 N1 . 3_655 177.35(8) ?
    O1 Zn1 N1 3_655 3_655 93.95(9) ?
    O1 Zn1 N1 . . 93.95(9) ?
    O1 Zn1 N1 3_655 . 177.35(8) ?
    N1 Zn1 N1 3_655 . 83.40(15) ?
    C2 O1 Zn1 . . 126.60(15) ?
    C3 O2 C8 . . 118.9(2) ?
    C7 N1 C10 . . 119.9(2) ?
    C7 N1 Zn1 . . 125.21(19) ?
    C10 N1 Zn1 . . 114.9(2) ?
    C6 C1 C2 . . 119.1(3) ?
    C6 C1 C7 . . 117.6(3) ?
    C2 C1 C7 . . 123.0(3) ?
    O1 C2 C1 . . 124.1(2) ?
    O1 C2 C3 . . 118.0(2) ?
    C1 C2 C3 . . 117.8(2) ?
    C4 C3 O2 . . 123.6(3) ?
    C4 C3 C2 . . 121.3(2) ?
    O2 C3 C2 . . 115.0(2) ?
    C3 C4 C5 . . 119.2(3) ?
    C3 C4 H4 . . 120.4 ?
    C5 C4 H4 . . 120.4 ?
    C6 C5 C4 . . 121.3(3) ?
    C6 C5 H5 . . 119.4 ?
    C4 C5 H5 . . 119.4 ?
    C5 C6 C1 . . 121.0(3) ?
    C5 C6 H6 . . 119.5 ?
    C1 C6 H6 . . 119.5 ?
    N1 C7 C1 . . 126.1(2) ?
    N1 C7 H7 . . 117.0 ?
    C1 C7 H7 . . 117.0 ?
    O2 C8 C9 . . 109.0(2) ?
    O2 C8 H8A . . 109.9 ?
    C9 C8 H8A . . 109.9 ?
    O2 C8 H8B . . 109.9 ?
    C9 C8 H8B . . 109.9 ?
    H8A C8 H8B . . 108.3 ?
    C8 C9 H9A . . 109.5 ?
    C8 C9 H9B . . 109.5 ?
    H9A C9 H9B . . 109.5 ?
    C8 C9 H9C . . 109.5 ?
    H9A C9 H9C . . 109.5 ?
    H9B C9 H9C . . 109.5 ?
    N1 C10 C10 . 3_655 109.85(18) ?
    N1 C10 H10A . . 109.7 ?
    C10 C10 H10A 3_655 . 109.7 ?
    N1 C10 H10B . . 109.7 ?
    C10 C10 H10B 3_655 . 109.7 ?
    H10A C10 H10B . . 108.2 ?
loop_
    _geom_hbond_atom_site_label_D
    _geom_hbond_atom_site_label_H
    _geom_hbond_atom_site_label_A
    _geom_hbond_site_symmetry_A
    _geom_hbond_distance_DH
    _geom_hbond_distance_HA
    _geom_hbond_distance_DA
    _geom_hbond_angle_DHA
    O3 H3A O1 3_655 0.807(10) 2.91(5) 3.071(4) 94(3)
data_global
_journal_date_recd_electronic     2009-02-28
_journal_date_accepted     2009-03-20
_journal_name_full     'Acta Crystallographica, Section E'
_journal_year     2009
_journal_volume     65
_journal_issue      4
_journal_page_first     m444
_journal_page_last     m444
_journal_paper_category     QM
_journal_coeditor_code     PK2159
_publ_contact_author_name     'Wei Wang'
_publ_contact_author_address
;
Yancheng Institute of Technology, School of Chemical and Biological Engineering,
 Yancheng 224003, P. R. China
;
_publ_contact_author_email     'chemreagent@yahoo.cn'
_publ_contact_author_fax     '+86-575-88345682'
_publ_contact_author_phone     '+86-575-88345682'
_publ_section_title
;
{6,6'-Diethoxy-2,2'-[ethane-1,2-diylbis(nitrilomethylidyne)]diphenolato}zinc(II)
monohydrate
;
loop_
    _publ_author_name
    _publ_author_footnote
    _publ_author_address
    'Shen, Yong-Miao' .
;
Deparement of Chemistry, Shaoxing University, Shaoxing 312000
People's Republic of China
;
    'Wang, Wei' .
;
Yancheng Institute of Technology
School of Chemical and Biological Engineering
Yancheng 224003
People's Republic of China
;
