# Supplementary material for: {6,6′-Dieth­oxy-2,2′-[ethane-1,2-diylbis(nitrilo­methyl­idyne)]diphenolato}zinc(II) monohydrate
Source: Acta Crystallogr Sect E Struct Rep Online. 2009 Mar 25;65(Pt 4):m444. doi: 10.1107/S1600536809010344 (PMC2969102; doi:10.1107/S1600536809010344)
Supplement: Supplementary file 2 [file e-65-0m444-Isup2.hkl]

# 
# h,k,l, Fc-squared, Fo-squared, sigma(Fo-squared) and status flag 
# 
data_I
_shelx_title ' 2 in Pbcn' 
_shelx_refln_list_code          4 
_shelx_F_calc_maximum      290.01 
_exptl_crystal_F_000       912.00 
_reflns_d_resolution_high  0.8256 
 
loop_ 
 _symmetry_equiv_pos_as_xyz 
 'x, y, z' 
 '-x+1/2, -y+1/2, z+1/2' 
 '-x, y, -z+1/2' 
 'x+1/2, -y+1/2, -z' 
 '-x, -y, -z' 
 'x-1/2, y-1/2, -z-1/2' 
 'x, -y, z-1/2' 
 '-x-1/2, y-1/2, z' 
 
_cell_length_a    12.6512 
_cell_length_b    19.9855 
_cell_length_c     7.8708 
_cell_angle_alpha  90.000 
_cell_angle_beta   90.000 
_cell_angle_gamma  90.000 
 
_shelx_F_squared_multiplier     1.000 
 
loop_ 
 _refln_index_h 
 _refln_index_k 
 _refln_index_l 
 _refln_F_squared_calc 
 _refln_F_squared_meas 
 _refln_F_squared_sigma 
 _refln_observed_status 
   2   0   0      839.98     1201.59     30.03 o 
   4   0   0     2104.87     1677.61     32.66 o 
   6   0   0     6885.12     6072.21    102.72 o 
   8   0   0     2238.11     1911.80     42.48 o 
  10   0   0     3673.37     3497.49    108.01 o 
  12   0   0     2962.06     2755.40     99.34 o 
  14   0   0       19.47       18.07     20.64 o 
   1   1   0    38753.86    34874.33    767.31 o 
   3   1   0    12836.96    13032.79    164.72 o 
   5   1   0    12287.39    12293.43    137.22 o 
   9   1   0     4171.95     4125.91     55.74 o 
  11   1   0     2828.95     2803.86    133.75 o 
  13   1   0      541.67      510.66     30.42 o 
  15   1   0       82.40      124.74     21.17 o 
   0   2   0    25642.82    23483.75    510.33 o 
   2   2   0     9953.51     9909.61    318.08 o 
   4   2   0      896.00      818.24     16.39 o 
   6   2   0      794.65      677.56     13.99 o 
   8   2   0     2391.27     2328.43     35.81 o 
  10   2   0     1753.73     1772.16     49.06 o 
  12   2   0     1356.57     1341.98     45.05 o 
  14   2   0       75.68       55.12     29.59 o 
   1   3   0     8725.41     8876.98    196.58 o 
   3   3   0     2533.02     2578.31     28.40 o 
   5   3   0     1315.84     1309.93     19.79 o 
   7   3   0     3234.48     3284.88     38.63 o 
   9   3   0     2641.56     2680.93     40.21 o 
  11   3   0      624.08      632.03     29.85 o 
  13   3   0      547.09      534.40     30.96 o 
  15   3   0      199.64      228.02     41.64 o 
   0   4   0     9083.09     8810.71    134.26 o 
   2   4   0      322.04      183.66     23.73 o 
   4   4   0    13247.19    13724.46    133.84 o 
   6   4   0     7423.78     7548.63     86.05 o 
   8   4   0     2054.29     1952.89     26.94 o 
  10   4   0     1289.42     1299.08     31.42 o 
  12   4   0      308.24      324.46     24.24 o 
  14   4   0      501.31      493.31     43.52 o 
   1   5   0       79.93       60.71      3.84 o 
   3   5   0     5729.91     5549.09     92.72 o 
   5   5   0    11339.33    11479.56    114.25 o 
   7   5   0     2617.50     2530.73     32.04 o 
   9   5   0     1247.38     1179.85     34.16 o 
  11   5   0      394.37      371.65     27.42 o 
  13   5   0      208.47      219.19     22.85 o 
   0   6   0       10.53        3.74      4.17 o 
   2   6   0       20.56       65.69      5.80 o 
   4   6   0     2630.86     2267.53    170.43 o 
   6   6   0     4791.87     4718.23     52.42 o 
   8   6   0     1678.61     1745.87     25.69 o 
  10   6   0      175.34      204.17     13.82 o 
  12   6   0      378.13      379.89     42.84 o 
  14   6   0      159.29      207.03     43.36 o 
   1   7   0      105.39      137.26      7.30 o 
   3   7   0    10257.68    11041.55    109.73 o 
   5   7   0       10.91       12.08      3.61 o 
   7   7   0      285.82      284.06      9.42 o 
   9   7   0     3337.80     3345.47     58.16 o 
  11   7   0      750.20      651.96     38.87 o 
  13   7   0       85.23      108.99     18.67 o 
   0   8   0      446.54      430.76     15.64 o 
   2   8   0      278.77      247.38      8.77 o 
   4   8   0    11156.20    12375.18    123.66 o 
   6   8   0      188.87      195.53      8.25 o 
   8   8   0      748.28      811.32     17.78 o 
  10   8   0       81.96       51.94     10.69 o 
  12   8   0       90.90       88.16     23.01 o 
  14   8   0      129.61      154.71     24.77 o 
   1   9   0     2553.46     2635.75     42.36 o 
   3   9   0     1654.30     1678.84     23.12 o 
   5   9   0      166.97      168.12      9.16 o 
   7   9   0      331.64      378.08     11.77 o 
   9   9   0      283.63      317.37     16.59 o 
  11   9   0        8.78       10.88     11.89 o 
  13   9   0        0.11        2.50     14.49 o 
   0  10   0      263.98      254.64     20.32 o 
   2  10   0      239.20      277.18      9.56 o 
   4  10   0      785.74      852.24     15.87 o 
   6  10   0      265.28      218.80     11.41 o 
   8  10   0      295.53      318.98     11.64 o 
  10  10   0      108.79      128.22     15.94 o 
  12  10   0        1.96       18.43     13.62 o 
   1  11   0      794.49      836.24     21.30 o 
   3  11   0      796.04      945.75     16.85 o 
   5  11   0       12.29        2.04      4.30 o 
   7  11   0      330.40      338.87     25.17 o 
   9  11   0      165.99      157.70     13.52 o 
  11  11   0        7.46       29.22     13.86 o 
  13  11   0       14.13       16.01     15.07 o 
   0  12   0     1485.96     1799.21     63.20 o 
   2  12   0      471.46      499.91     13.85 o 
   4  12   0      207.12      220.27      9.06 o 
   6  12   0     1032.70      984.81     19.33 o 
   8  12   0        6.18        3.45      5.67 o 
  10  12   0       26.07       71.82     11.94 o 
  12  12   0      108.20       74.20     26.02 o 
   1  13   0     1714.39     1657.50     72.35 o 
   3  13   0       96.11      104.63     12.07 o 
   5  13   0      748.23      727.34     16.52 o 
   7  13   0        8.21        7.24      4.81 o 
   9  13   0       19.67       26.12     17.35 o 
  11  13   0      305.65      285.92     23.91 o 
   0  14   0     1967.19     1903.29     71.23 o 
   2  14   0     1803.22     1673.50     29.61 o 
   4  14   0      554.10      487.54     19.17 o 
   6  14   0       70.71       91.89      9.26 o 
   8  14   0      351.49      404.11     24.26 o 
  10  14   0      351.75      378.00     25.69 o 
  12  14   0       12.98       -9.56     19.11 o 
   1  15   0     3060.96     2913.91     68.98 o 
   3  15   0     1300.33     1224.36     31.00 o 
   5  15   0       98.53      105.81      9.60 o 
   7  15   0      701.49      640.59     19.51 o 
   9  15   0      539.88      589.54     30.57 o 
  11  15   0      347.20      365.82     38.10 o 
   0  16   0     1748.52     1614.03     67.86 o 
   2  16   0      984.08      982.12     37.05 o 
   4  16   0      760.60      666.41     23.34 o 
   6  16   0      330.01      328.25     14.94 o 
   8  16   0      380.74      395.28     46.17 o 
  10  16   0      534.94      516.70     40.03 o 
   1  17   0     1168.04     1202.01     46.13 o 
   3  17   0       29.88       61.70     15.08 o 
   5  17   0     1326.02     1192.73     32.35 o 
   7  17   0       90.53      100.33     11.21 o 
   9  17   0      638.82      635.97     33.01 o 
   0  18   0     3528.39     3338.65    111.86 o 
   2  18   0       12.38       40.94     17.83 o 
   4  18   0      858.18      784.44     34.31 o 
   6  18   0      781.37      771.40     44.75 o 
   8  18   0      540.95      667.17     49.63 o 
  10  18   0      246.38      275.60     36.70 o 
   1  19   0      345.14      414.53     27.56 o 
   3  19   0     1717.96     1605.73     51.41 o 
   5  19   0     1396.22     1415.64     48.81 o 
   7  19   0      474.47      478.96     32.32 o 
   9  19   0      389.42      395.26     42.00 o 
   0  20   0      217.62      237.94     33.49 o 
   2  20   0     1111.49     1197.60     45.57 o 
   4  20   0     1347.01     1372.44     49.17 o 
   6  20   0      754.93      745.72     37.23 o 
   8  20   0      571.88      536.59     47.94 o 
   1  21   0      351.66      380.95     57.62 o 
   3  21   0      821.63      911.99     40.86 o 
   5  21   0      942.07     1011.56     43.15 o 
   7  21   0      439.98      475.48     46.98 o 
   0  22   0      239.16      243.24     35.09 o 
   2  22   0      345.00      358.22     27.91 o 
   4  22   0      877.90      830.43     41.60 o 
   6  22   0      448.48      430.97     31.56 o 
   1  23   0      175.20      152.48     23.54 o 
   3  23   0      703.71      736.17     39.74 o 
   0  24   0      163.02      113.79     31.00 o 
   2  24   0      245.04      242.77     27.78 o 
   1   1   1     1059.42     1274.67     16.33 o 
   2   1   1     3093.47     3331.22     32.14 o 
   3   1   1      380.47      357.35      6.28 o 
   4   1   1     3784.61     4100.40     37.61 o 
   5   1   1      505.04      489.73      7.38 o 
   6   1   1      753.27      857.21     11.16 o 
   7   1   1      452.15      428.70      7.91 o 
   8   1   1      433.44      480.89     10.20 o 
   9   1   1      164.61      160.70     10.12 o 
  10   1   1        0.51        1.04      4.68 o 
  11   1   1      385.69      356.79     16.63 o 
  12   1   1        4.41        0.35      7.89 o 
  13   1   1       17.95       25.12      9.76 o 
  14   1   1        0.19       -4.66      9.32 o 
  15   1   1        0.32       -4.75      9.50 o 
   0   2   1      956.88     1161.89     22.00 o 
   1   2   1    14279.98    15608.29    137.20 o 
   2   2   1       11.98       10.70      1.81 o 
   3   2   1     1193.98     1297.04     14.88 o 
   4   2   1      387.42      350.44      7.69 o 
   5   2   1      289.99      306.80      5.82 o 
   6   2   1      205.48      161.48      4.75 o 
   7   2   1        0.14       -0.85      1.89 o 
   8   2   1      436.40      422.30      9.72 o 
   9   2   1       28.99       25.15      7.84 o 
  10   2   1      641.08      663.92     15.68 o 
  11   2   1       75.81       79.23      8.74 o 
  12   2   1      207.24      174.72     24.14 o 
  13   2   1      330.23      289.50     17.33 o 
  14   2   1       13.56       32.74     10.69 o 
  15   2   1       40.00       40.78     11.93 o 
   1   3   1      530.56      581.19      8.02 o 
   2   3   1     9250.85     9778.26     71.18 o 
   3   3   1      289.66      366.13      5.32 o 
   4   3   1     1007.77      977.20     11.26 o 
   5   3   1       49.41       41.88      2.87 o 
   6   3   1       11.50       12.44      2.54 o 
   7   3   1      166.64      162.47      4.73 o 
   8   3   1      118.00      128.57      6.13 o 
   9   3   1     1050.58     1051.61     18.91 o 
  10   3   1        0.03       -0.57      4.90 o 
  11   3   1      312.35      313.52     13.46 o 
  12   3   1        0.18        2.21      8.01 o 
  13   3   1       78.91      122.12     13.37 o 
  14   3   1        7.05        2.83      9.94 o 
  15   3   1        6.16       13.08     11.21 o 
   0   4   1       13.34       31.68      9.44 o 
   1   4   1      170.63      185.04      5.47 o 
   2   4   1     1493.22     1390.42     13.03 o 
   3   4   1     2287.23     2580.58     21.97 o 
   4   4   1     2681.69     2828.12     24.29 o 
   5   4   1        5.84        0.66      2.44 o 
   6   4   1      821.97      856.30      9.58 o 
   7   4   1     1174.33     1241.90     14.14 o 
   8   4   1      996.46     1028.58     16.28 o 
   9   4   1      208.95      228.34      8.32 o 
  10   4   1      454.90      460.66     11.06 o 
  11   4   1      108.61       93.97      9.32 o 
  12   4   1      353.68      349.23     17.51 o 
  13   4   1       18.14       17.38      9.53 o 
  14   4   1       75.92       62.86     12.63 o 
  15   4   1        0.65       -0.61     10.39 o 
   1   5   1     6908.85     6973.95     64.19 o 
   2   5   1      646.16      732.02     10.39 o 
   3   5   1    11729.08    12001.04     83.21 o 
   4   5   1      300.89      364.30      5.89 o 
   5   5   1     3884.30     3920.69     32.48 o 
   6   5   1      522.15      582.40     11.08 o 
   7   5   1     3635.92     3534.10     33.02 o 
   8   5   1       71.79       78.47      5.07 o 
   9   5   1     1184.03     1198.31     18.77 o 
  10   5   1       30.92       34.76      5.68 o 
  11   5   1      312.41      302.91     13.35 o 
  12   5   1        7.56       10.92      8.38 o 
  13   5   1      133.55      133.41     14.04 o 
  14   5   1        5.81        4.79      9.70 o 
   0   6   1     7769.21     7779.93    101.60 o 
   1   6   1      643.83      634.34     10.30 o 
   2   6   1     8452.50     8413.13     66.80 o 
   3   6   1      120.00      147.69      3.91 o 
   4   6   1    11235.24    11357.78     84.10 o 
   5   6   1        0.43        1.71      2.19 o 
   6   6   1     6442.83     6308.42     50.25 o 
   7   6   1      490.36      532.18      9.65 o 
   8   6   1     2082.59     1954.42     28.49 o 
   9   6   1       16.71       12.24      4.12 o 
  10   6   1      237.39      225.10     13.92 o 
  11   6   1        0.16       -3.13      6.25 o 
  12   6   1      206.53      207.45     14.93 o 
  13   6   1        0.02       -4.36      8.71 o 
  14   6   1      207.52      227.63     19.21 o 
   1   7   1     1047.53      804.49     14.83 o 
   2   7   1      202.27      196.92      5.09 o 
   3   7   1     9512.00     9577.20     68.16 o 
   4   7   1      137.02      123.61      4.08 o 
   5   7   1     8831.77     8873.38     67.85 o 
   6   7   1       15.55       13.38      2.80 o 
   7   7   1     2501.03     2320.46     26.52 o 
   8   7   1      259.94      278.54     10.01 o 
   9   7   1      763.12      727.58     15.40 o 
  10   7   1       80.26       77.43     10.99 o 
  11   7   1       11.72       12.16      7.16 o 
  12   7   1       13.64       25.19      9.42 o 
  13   7   1      311.11      310.52     17.98 o 
  14   7   1        1.80       -4.81      9.62 o 
   0   8   1       22.00       57.08      5.88 o 
   1   8   1        1.65       -1.09      2.18 o 
   2   8   1     3771.40     3418.90     31.10 o 
   3   8   1     2101.10     2539.88     27.98 o 
   4   8   1     9620.67     9971.67     71.71 o 
   5   8   1      721.60      913.64     11.40 o 
   6   8   1     2974.79     2894.99     25.67 o 
   7   8   1       81.11       95.67      6.90 o 
   8   8   1     3054.57     3062.37     39.81 o 
   9   8   1     1365.51     1365.10     19.47 o 
  10   8   1       52.19       55.21      8.20 o 
  11   8   1      264.79      258.47     21.23 o 
  12   8   1      150.26      187.70     14.76 o 
  13   8   1       31.99       36.16     10.79 o 
  14   8   1      320.36      332.66     20.03 o 
   1   9   1     1623.40     1181.59     17.26 o 
   2   9   1     5294.04     6026.76     47.77 o 
   3   9   1     9346.61     9487.56     72.74 o 
   4   9   1     1438.73     1634.00     16.53 o 
   5   9   1     5213.82     5097.98     40.38 o 
   6   9   1       39.05       22.53      3.30 o 
   7   9   1     4622.71     4615.50     40.99 o 
   8   9   1      913.17      919.31     20.11 o 
   9   9   1     1150.97     1244.72     31.24 o 
  10   9   1     1353.70     1354.83     26.89 o 
  11   9   1       94.60      127.09     12.17 o 
  12   9   1      273.27      222.56     15.59 o 
  13   9   1      628.01      629.84     23.86 o 
  14   9   1        9.09       13.99     11.48 o 
   0  10   1     3595.19     3168.09     50.86 o 
   1  10   1       70.29      102.05      5.95 o 
   2  10   1     4529.02     4246.04     38.15 o 
   3  10   1      461.90      590.04      9.93 o 
   4  10   1     6713.74     6679.27     53.61 o 
   5  10   1       19.48       14.23      3.18 o 
   6  10   1     2742.25     2655.59     24.93 o 
   7  10   1       40.37       48.93      4.85 o 
   8  10   1     3135.23     3083.46     33.23 o 
   9  10   1      526.26      473.98     22.84 o 
  10  10   1      689.69      733.90     20.02 o 
  11  10   1      407.75      407.82     16.16 o 
  12  10   1      432.50      473.31     21.91 o 
  13  10   1       19.56       15.76     16.40 o 
   1  11   1     2875.15     2698.40     29.08 o 
   2  11   1      326.94      341.05     10.08 o 
   3  11   1     2500.52     2402.58     25.05 o 
   4  11   1        1.03        4.79      2.50 o 
   5  11   1     2572.44     2470.79     23.63 o 
   6  11   1      119.69      131.24      5.63 o 
   7  11   1     1217.28     1166.54     17.50 o 
   8  11   1        0.01        1.06      4.92 o 
   9  11   1     1444.97     1452.48     27.74 o 
  10  11   1        0.03       14.56      8.22 o 
  11  11   1      614.08      629.95     22.27 o 
  12  11   1       44.08       67.94     13.79 o 
  13  11   1      456.79      445.47     38.61 o 
   0  12   1     6124.72     5799.59     85.19 o 
   1  12   1      168.33      206.08      8.43 o 
   2  12   1     2247.50     2039.93     30.39 o 
   3  12   1       49.97       59.94      5.60 o 
   4  12   1      665.57      629.17     13.98 o 
   5  12   1        7.02        2.70      3.00 o 
   6  12   1      683.99      654.96     11.85 o 
   7  12   1      100.89      114.91      7.42 o 
   8  12   1     1191.78     1154.86     19.70 o 
   9  12   1      175.54      161.49     12.68 o 
  10  12   1      826.40      861.00     24.99 o 
  11  12   1        0.94        3.64      9.02 o 
  12  12   1      571.56      645.89     28.27 o 
  13  12   1       27.50       28.62     14.36 o 
   1  13   1     5965.79     5652.41     60.07 o 
   2  13   1      248.02      248.53     10.81 o 
   3  13   1     2061.94     1977.27     31.61 o 
   4  13   1       75.84      103.92      7.57 o 
   5  13   1      500.56      485.99     12.83 o 
   6  13   1        0.15       -1.94      3.88 o 
   7  13   1      596.67      622.88     14.30 o 
   8  13   1      175.13      166.32      8.76 o 
   9  13   1      915.80      974.75     18.91 o 
  10  13   1       25.09       32.68      9.70 o 
  11  13   1      823.45      835.75     28.53 o 
  12  13   1        2.56        1.19      9.41 o 
   0  14   1     8615.52     8339.65    118.93 o 
   1  14   1      225.28      217.28     14.36 o 
   2  14   1     3385.82     3195.75     58.06 o 
   3  14   1      342.58      334.36     12.42 o 
   4  14   1     1398.12     1334.44     22.24 o 
   5  14   1       10.14        6.28      4.15 o 
   6  14   1      506.60      555.27     12.36 o 
   7  14   1      121.63      123.28      8.09 o 
   8  14   1      433.03      481.66     13.46 o 
   9  14   1        5.48        5.60      8.06 o 
  10  14   1      739.41      752.05     21.69 o 
  11  14   1       13.68       16.72     10.88 o 
  12  14   1      421.80      441.80     30.78 o 
   1  15   1     4662.66     4436.24     56.94 o 
   2  15   1       55.75       66.97      7.07 o 
   3  15   1      641.51      621.32     15.26 o 
   4  15   1       13.97        5.78      5.57 o 
   5  15   1      603.10      626.78     17.74 o 
   6  15   1      122.01       98.01     12.60 o 
   7  15   1      145.23      151.47      9.45 o 
   8  15   1       24.84       12.68      6.30 o 
   9  15   1      365.78      392.20     20.05 o 
  10  15   1       17.45       22.67      9.59 o 
  11  15   1      349.40      356.46     22.26 o 
   0  16   1     2560.21     2487.57     62.20 o 
   1  16   1     2128.87     2070.33     34.46 o 
   2  16   1      504.61      510.52     14.64 o 
   3  16   1       71.50       65.57      7.59 o 
   4  16   1      302.67      296.22     15.56 o 
   5  16   1        3.27        6.06      6.99 o 
   6  16   1      185.97      193.14     11.82 o 
   7  16   1      132.33      119.46     10.55 o 
   8  16   1       49.35       53.39      9.13 o 
   9  16   1       45.37       47.82     12.40 o 
  10  16   1      124.20      148.34     16.92 o 
  11  16   1       10.21       -6.27     13.49 o 
   1  17   1      526.12      504.34     22.85 o 
   2  17   1      109.61      123.95     10.73 o 
   3  17   1      117.46       95.17      9.95 o 
   4  17   1       90.66       94.73      9.69 o 
   5  17   1      334.14      330.95     14.51 o 
   6  17   1       93.95       74.28     15.16 o 
   7  17   1       62.47       76.20     11.03 o 
   8  17   1       45.62       32.32      8.84 o 
   9  17   1       32.25       52.02     13.01 o 
  10  17   1       16.68       39.46     13.08 o 
   0  18   1      214.22      196.74     20.04 o 
   1  18   1       10.39        4.14      8.76 o 
   2  18   1       43.73       28.61      8.47 o 
   3  18   1        1.79        4.69      7.39 o 
   4  18   1      206.87      185.82     13.89 o 
   5  18   1        6.22        1.87      7.26 o 
   6  18   1      176.24      200.17     12.95 o 
   7  18   1        0.01       -0.62      9.59 o 
   8  18   1       55.27       79.04     11.80 o 
   9  18   1        3.41        6.53     11.16 o 
  10  18   1       44.44       80.95     15.47 o 
   1  19   1        0.86       -4.24      8.48 o 
   2  19   1      154.42      155.59     12.10 o 
   3  19   1        4.52        1.85      7.37 o 
   4  19   1       13.08        3.80      8.04 o 
   5  19   1       83.38       56.58     10.03 o 
   6  19   1       12.99        5.50      9.10 o 
   7  19   1       56.64       53.65     11.39 o 
   8  19   1        0.00       -5.67     11.33 o 
   9  19   1       41.16       80.26     18.53 o 
   0  20   1      146.94      146.15     20.63 o 
   1  20   1        6.35       -4.75      9.50 o 
   2  20   1       57.84       37.89     11.21 o 
   3  20   1        5.47       -3.95      7.91 o 
   4  20   1        0.19       -3.10      7.60 o 
   5  20   1       35.12       46.70     10.20 o 
   6  20   1       11.58        0.92      9.64 o 
   7  20   1        1.73       -4.84      9.68 o 
   8  20   1        2.60       18.09     16.39 o 
   1  21   1       87.77      108.51     13.80 o 
   2  21   1        9.00        9.95     10.80 o 
   3  21   1       40.45       31.82     13.99 o 
   4  21   1       51.59       58.92     10.81 o 
   5  21   1        1.73        1.79      8.91 o 
   6  21   1        7.02        5.49     11.66 o 
   7  21   1        2.50        7.34     10.63 o 
   0  22   1        0.68       21.12     28.75 o 
   1  22   1        0.84       -2.22     10.62 o 
   2  22   1       35.22       47.93     12.09 o 
   3  22   1       15.19       -7.08     14.16 o 
   4  22   1       14.04       -3.09     10.77 o 
   5  22   1        6.22        9.16     10.22 o 
   6  22   1       12.49       -1.62     10.43 o 
   1  23   1       10.66       20.29     11.66 o 
   2  23   1        0.14        9.15     11.09 o 
   3  23   1       15.43       23.60     12.28 o 
   4  23   1       19.04       11.29     11.80 o 
   0  24   1       49.21       70.98     25.98 o 
   1  24   1        7.19       10.97     12.53 o 
   0   0   2     5050.16     5804.95    133.87 o 
   1   0   2     8537.22     9738.62    125.14 o 
   2   0   2    84106.66    78596.84    916.64 o 
   3   0   2       76.35       84.91      9.46 o 
   4   0   2    10778.91    10299.25    135.35 o 
   5   0   2     1478.91     1737.61     31.47 o 
   6   0   2      679.29      535.92     16.24 o 
   7   0   2       58.11       54.55      7.46 o 
   8   0   2     2934.69     2591.27     46.85 o 
   9   0   2     1099.49     1175.00     43.55 o 
  10   0   2     3120.82     2896.80     64.14 o 
  11   0   2        4.39        0.42      8.33 o 
  12   0   2      397.05      408.47     26.86 o 
  13   0   2      431.11      401.16     38.87 o 
  14   0   2      732.75      726.21     43.85 o 
   1   1   2    39904.62    39897.70    346.62 o 
   2   1   2    26317.78    28433.35    231.86 o 
   3   1   2     4159.22     3896.49     42.56 o 
   4   1   2       67.74       76.34      4.98 o 
   5   1   2      388.96      251.64      7.13 o 
   6   1   2      319.23      378.86      7.78 o 
   7   1   2     6064.83     6078.91     62.79 o 
   8   1   2      506.75      573.70     13.47 o 
   9   1   2     1473.30     1339.54     23.10 o 
  10   1   2       39.53       27.06      6.52 o 
  11   1   2     1633.52     1513.62     26.06 o 
  12   1   2      241.15      235.40     13.16 o 
  13   1   2      452.38      487.80     21.12 o 
  14   1   2       56.98       58.50     12.01 o 
   0   2   2    13155.29    12832.69    139.79 o 
   1   2   2    13656.19    14747.42    120.13 o 
   2   2   2     4231.34     4309.41     37.78 o 
   3   2   2        3.61       -0.77      1.53 o 
   4   2   2     3493.85     3302.13     37.60 o 
   5   2   2      415.30      494.40      9.68 o 
   6   2   2     2324.95     2153.27     24.20 o 
   7   2   2       41.48       53.35      4.49 o 
   8   2   2      838.53      766.73     15.67 o 
   9   2   2       48.34       62.49      8.50 o 
  10   2   2     1732.44     1753.19     27.56 o 
  11   2   2        9.98       20.40      6.52 o 
  12   2   2      568.35      573.18     20.15 o 
  13   2   2       63.22       70.94     11.92 o 
  14   2   2      267.03      247.03     22.15 o 
   1   3   2     6075.96     6029.24     55.87 o 
   2   3   2      723.90      798.85      9.49 o 
   3   3   2     2013.02     1873.74     16.09 o 
   4   3   2       39.43       54.61      4.34 o 
   5   3   2     6549.14     6437.92     63.42 o 
   6   3   2       69.53       81.96      4.69 o 
   7   3   2     1733.69     1724.28     21.60 o 
   8   3   2      169.02      178.64      8.42 o 
   9   3   2      966.13      985.28     18.83 o 
  10   3   2       32.97       30.12      6.46 o 
  11   3   2     1227.45     1225.21     23.23 o 
  12   3   2        5.32        8.57      7.23 o 
  13   3   2      333.80      414.40     19.97 o 
  14   3   2        8.09       20.73     11.06 o 
   0   4   2     2376.05     2569.47     37.97 o 
   1   4   2       52.50       49.65      3.17 o 
   2   4   2     7906.20     8015.13     63.69 o 
   3   4   2      355.92      407.17      6.00 o 
   4   4   2     6185.71     6176.07     48.49 o 
   5   4   2      826.71      898.02     10.97 o 
   6   4   2     3159.94     3040.57     32.01 o 
   7   4   2       14.88       16.77      3.50 o 
   8   4   2     3101.86     3038.11     34.26 o 
   9   4   2       61.17       58.02      6.17 o 
  10   4   2      733.36      749.32     16.16 o 
  11   4   2       22.52       13.89      5.57 o 
  12   4   2      626.59      585.58     19.09 o 
  13   4   2       11.16        7.05      9.47 o 
  14   4   2      167.76      166.62     16.02 o 
   1   5   2     1907.00     1872.34     23.40 o 
   2   5   2      795.96      854.93     10.62 o 
   3   5   2     4777.29     4978.34     37.50 o 
   4   5   2     1413.89     1633.64     16.49 o 
   5   5   2     3320.79     3330.08     29.32 o 
   6   5   2       13.29        8.06      2.99 o 
   7   5   2     3512.31     3254.15     38.68 o 
   8   5   2       57.80       61.96      6.37 o 
   9   5   2      889.48      812.75     15.78 o 
  10   5   2      133.26      134.78      9.10 o 
  11   5   2      153.99      152.44     11.31 o 
  12   5   2       69.11       81.59     10.33 o 
  13   5   2      325.69      338.20     18.84 o 
  14   5   2        3.17       -1.69     10.11 o 
   0   6   2      537.54      652.40     15.28 o 
   1   6   2       75.12       73.28      4.09 o 
   2   6   2     2271.01     2368.22     22.63 o 
   3   6   2     2566.35     2798.99     24.87 o 
   4   6   2     2102.80     2033.33     19.74 o 
   5   6   2      551.37      632.20      9.67 o 
   6   6   2      916.17      884.68     13.23 o 
   7   6   2       31.56       31.08      4.29 o 
   8   6   2      539.74      486.22     12.91 o 
   9   6   2      401.54      403.08     11.36 o 
  10   6   2      801.15      764.14     16.03 o 
  11   6   2       35.35       33.75      6.41 o 
  12   6   2        4.26       11.43      7.46 o 
  13   6   2       63.56       52.97     11.14 o 
  14   6   2      123.91      139.21     15.11 o 
   1   7   2      663.57      609.51     10.97 o 
   2   7   2     3073.88     3428.89     31.13 o 
   3   7   2       68.58       97.84      4.28 o 
   4   7   2       23.40       20.50      2.94 o 
   5   7   2     3965.36     4133.14     35.77 o 
   6   7   2       84.14       87.68      6.47 o 
   7   7   2     1385.98     1400.67     18.57 o 
   8   7   2      166.42      172.10      7.38 o 
   9   7   2      423.96      389.44     12.41 o 
  10   7   2      228.80      246.24     10.02 o 
  11   7   2      603.67      626.76     15.51 o 
  12   7   2      225.02      250.67     13.83 o 
  13   7   2       17.05       14.43     10.20 o 
  14   7   2       31.48       32.61     11.37 o 
   0   8   2     1221.78     1169.98     23.97 o 
   1   8   2      534.64      590.61     11.34 o 
   2   8   2     2998.38     3068.71     33.22 o 
   3   8   2      258.50      274.95      6.87 o 
   4   8   2       43.45       29.29      4.05 o 
   5   8   2      159.42      179.17      5.72 o 
   6   8   2     1466.77     1548.34     19.36 o 
   7   8   2      269.64      269.20      8.33 o 
   8   8   2      177.46      208.13      7.88 o 
   9   8   2      495.25      480.48     12.76 o 
  10   8   2      356.14      374.02     12.99 o 
  11   8   2        6.68        6.96      6.31 o 
  12   8   2       11.82        9.85      8.13 o 
  13   8   2       48.61       46.20     13.52 o 
  14   8   2        0.33       11.48     12.19 o 
   1   9   2      539.09      498.41     10.85 o 
   2   9   2       34.65       34.04      3.61 o 
   3   9   2      974.61     1001.18     23.00 o 
   4   9   2       31.44       30.77      3.37 o 
   5   9   2      753.34      772.72     11.69 o 
   6   9   2      188.56      200.35      7.12 o 
   7   9   2      128.13      122.82      6.50 o 
   8   9   2       12.45       18.51      5.28 o 
   9   9   2       23.61       19.51      6.02 o 
  10   9   2       16.08       12.17      6.05 o 
  11   9   2       22.94       24.87      9.50 o 
  12   9   2        8.87        7.15      8.96 o 
  13   9   2       10.33       42.49     13.46 o 
   0  10   2       96.04      111.36     11.86 o 
   1  10   2      332.96      353.59      9.77 o 
   2  10   2        0.30        1.57      2.91 o 
   3  10   2       55.13       76.01      4.55 o 
   4  10   2      338.81      381.96      9.67 o 
   5  10   2       58.49       61.54      6.97 o 
   6  10   2      549.63      554.18     12.64 o 
   7  10   2       83.96       91.34      6.90 o 
   8  10   2      271.24      300.18     10.42 o 
   9  10   2       51.52       69.66      7.48 o 
  10  10   2       50.87       53.33      7.62 o 
  11  10   2        7.59        5.84      8.88 o 
  12  10   2        4.20        5.34      9.45 o 
  13  10   2        0.36       -1.29     11.21 o 
   1  11   2      277.64      294.99      9.37 o 
   2  11   2       44.12       37.88      5.16 o 
   3  11   2      143.29      134.49      6.16 o 
   4  11   2       86.63       87.51      8.16 o 
   5  11   2      740.85      778.00     17.42 o 
   6  11   2       42.80       58.37      5.94 o 
   7  11   2       82.30       79.19      6.94 o 
   8  11   2       49.90       49.98      7.44 o 
   9  11   2       10.86       22.66      8.07 o 
  10  11   2        5.95       17.46      6.78 o 
  11  11   2       49.95       40.05     11.00 o 
  12  11   2       20.48       20.84     10.37 o 
  13  11   2        4.33        8.37     12.76 o 
   0  12   2      172.89      167.71     11.61 o 
   1  12   2      214.91      217.65      8.80 o 
   2  12   2      762.30      790.34     16.09 o 
   3  12   2        1.98        6.07      4.18 o 
   4  12   2      435.76      443.48     12.51 o 
   5  12   2       79.86       76.98      6.24 o 
   6  12   2        2.25       -2.26      4.52 o 
   7  12   2        3.62        5.63      5.07 o 
   8  12   2      115.13       98.84      7.70 o 
   9  12   2        6.94        5.94      6.11 o 
  10  12   2      122.34      111.30      9.68 o 
  11  12   2       10.00       -0.84      8.97 o 
  12  12   2        2.80        8.48     10.33 o 
   1  13   2      462.45      466.15     12.87 o 
   2  13   2      212.72      216.98      9.47 o 
   3  13   2      807.04      775.57     16.44 o 
   4  13   2       63.67       76.04      7.76 o 
   5  13   2       28.22       28.35      6.15 o 
   6  13   2        4.62        2.90      5.99 o 
   7  13   2      221.64      227.10      9.68 o 
   8  13   2       42.02       50.33      7.31 o 
   9  13   2      133.53      128.60      9.50 o 
  10  13   2        0.02       -3.16      6.33 o 
  11  13   2        4.97       13.71      9.82 o 
  12  13   2        5.58        4.30     10.44 o 
   0  14   2     2501.27     2361.99     48.44 o 
   1  14   2       31.03       34.47      6.46 o 
   2  14   2      647.92      620.24     15.32 o 
   3  14   2      304.47      353.75     12.03 o 
   4  14   2      526.05      535.01     14.58 o 
   5  14   2        4.37        4.22      5.53 o 
   6  14   2      436.44      401.23     14.48 o 
   7  14   2        0.70       -1.55      5.73 o 
   8  14   2      160.31      165.80     10.38 o 
   9  14   2        6.39        1.59      7.19 o 
  10  14   2      136.57      119.56     11.47 o 
  11  14   2        3.58       -4.56     11.22 o 
  12  14   2      191.19      211.59     17.02 o 
   1  15   2     1868.31     1763.38     27.57 o 
   2  15   2       37.51       45.67      6.25 o 
   3  15   2      688.14      676.59     16.35 o 
   4  15   2       32.06       25.38      6.59 o 
   5  15   2     1049.83      983.05     22.07 o 
   6  15   2       10.85       -0.96      6.34 o 
   7  15   2      230.94      282.51     13.51 o 
   8  15   2      129.29      116.72     11.18 o 
   9  15   2      381.25      382.25     16.32 o 
  10  15   2        1.87       -4.74     10.63 o 
  11  15   2      248.62      227.53     20.20 o 
   0  16   2     1626.57     1641.49     38.32 o 
   1  16   2      394.63      379.60     13.36 o 
   2  16   2      994.17     1006.59     20.60 o 
   3  16   2        3.19        2.66      6.06 o 
   4  16   2      362.65      338.94     12.74 o 
   5  16   2        1.14        1.67      5.82 o 
   6  16   2      495.31      473.86     16.98 o 
   7  16   2       62.35       69.91      9.39 o 
   8  16   2      435.39      426.52     22.45 o 
   9  16   2       16.56       12.75      9.59 o 
  10  16   2      423.72      415.65     29.53 o 
  11  16   2       16.57       -3.18     12.50 o 
   1  17   2      451.66      470.70     14.92 o 
   2  17   2       93.38      112.21      9.00 o 
   3  17   2     1039.13     1012.89     22.86 o 
   4  17   2       81.19       70.54      8.36 o 
   5  17   2       85.48      102.99      9.16 o 
   6  17   2        1.40       -3.48      6.96 o 
   7  17   2      699.79      643.73     20.52 o 
   8  17   2        8.92        3.91      9.96 o 
   9  17   2      279.42      294.23     17.29 o 
  10  17   2        9.77       -0.48     13.80 o 
   0  18   2        8.19       31.49     10.37 o 
   1  18   2       13.69        9.29      7.42 o 
   2  18   2     1522.76     1480.16     26.76 o 
   3  18   2      140.79      114.31      9.69 o 
   4  18   2      537.10      538.55     16.61 o 
   5  18   2        1.73       -2.39      8.43 o 
   6  18   2      444.75      435.64     19.61 o 
   7  18   2        5.95       15.08      9.67 o 
   8  18   2      343.19      338.41     18.33 o 
   9  18   2        9.12       -0.18     14.67 o 
   1  19   2     1027.67     1012.31     25.95 o 
   2  19   2        0.80        1.21      8.13 o 
   3  19   2      474.76      486.55     18.33 o 
   4  19   2       94.65       83.24     15.77 o 
   5  19   2      825.75      811.39     25.84 o 
   6  19   2       17.60       18.30      9.72 o 
   7  19   2      750.85      700.11     27.41 o 
   8  19   2        0.07        2.79      9.61 o 
   0  20   2      833.07      865.43     38.38 o 
   1  20   2       11.22       15.38      9.17 o 
   2  20   2      480.91      506.07     19.20 o 
   3  20   2      116.67      109.18     12.76 o 
   4  20   2     1001.18      982.00     25.95 o 
   5  20   2       20.13       13.22      9.56 o 
   6  20   2      828.90      803.43     26.92 o 
   7  20   2        6.39       15.60     11.06 o 
   8  20   2      202.34      211.12     16.65 o 
   1  21   2      372.28      388.91     17.79 o 
   2  21   2      163.84      167.76     13.84 o 
   3  21   2      637.46      664.39     22.38 o 
   4  21   2        5.85       13.85     10.33 o 
   5  21   2      631.17      629.50     24.59 o 
   6  21   2       28.62       11.96     10.58 o 
   0  22   2      197.95      210.92     24.87 o 
   1  22   2       24.73       42.68     11.81 o 
   2  22   2      451.48      436.23     19.49 o 
   3  22   2       13.58       14.42      9.97 o 
   4  22   2      463.09      464.20     20.11 o 
   5  22   2       12.62       16.10     11.53 o 
   1  23   2      299.51      283.25     20.57 o 
   2  23   2       18.02       17.73     11.85 o 
   3  23   2      301.39      325.37     17.89 o 
   1   1   3      215.38      207.67      7.98 o 
   2   1   3      181.57      168.39      4.72 o 
   3   1   3     1831.31     1967.39     22.53 o 
   4   1   3      301.70      341.04      6.26 o 
   5   1   3       41.80       43.54      3.58 o 
   6   1   3      752.47      811.57     15.12 o 
   7   1   3      162.44      154.60      7.79 o 
   8   1   3       39.26       30.59      5.67 o 
   9   1   3      533.07      488.42     13.99 o 
  10   1   3       14.75       13.00      6.92 o 
  11   1   3       18.60       22.66      6.82 o 
  12   1   3        6.90        8.58      7.42 o 
  13   1   3       46.84       47.35      9.92 o 
  14   1   3        3.79       19.50     10.85 o 
   0   2   3        3.94        7.23      3.32 o 
   1   2   3     3159.22     3355.83     34.26 o 
   2   2   3     2739.84     2976.91     28.83 o 
   3   2   3      282.29      306.25      5.90 o 
   4   2   3        2.35        5.56      1.81 o 
   5   2   3       10.93        5.92      2.42 o 
   6   2   3      465.87      477.43     13.54 o 
   7   2   3      338.31      302.11     10.06 o 
   8   2   3      498.02      499.39     13.48 o 
   9   2   3      137.19      115.38      8.14 o 
  10   2   3      111.89      111.46      8.77 o 
  11   2   3      123.94      121.91      9.49 o 
  12   2   3       54.85       63.34      8.70 o 
  13   2   3        7.41        0.87      8.16 o 
  14   2   3       40.73       42.61     11.71 o 
   1   3   3      155.18      201.74      5.32 o 
   2   3   3     1607.37     1696.25     17.46 o 
   3   3   3     2049.10     2032.99     20.01 o 
   4   3   3      337.63      363.87      6.61 o 
   5   3   3      260.79      229.56      6.15 o 
   6   3   3      213.42      253.58      8.37 o 
   7   3   3      597.37      572.23     15.59 o 
   8   3   3        0.05       -2.20      4.39 o 
   9   3   3       16.14       10.73      6.52 o 
  10   3   3       18.79        5.49      5.83 o 
  11   3   3      243.90      241.88     11.81 o 
  12   3   3      122.36      108.95      9.80 o 
  13   3   3       61.98       48.37     10.05 o 
  14   3   3       34.22       40.01     11.80 o 
   0   4   3     7471.87     7215.45     82.35 o 
   1   4   3       47.56       59.69      4.71 o 
   2   4   3     1040.91      981.47     12.17 o 
   3   4   3      364.36      389.38      6.69 o 
   4   4   3       94.18       81.95      3.52 o 
   5   4   3       11.04       12.48      2.68 o 
   6   4   3     1276.96     1226.28     16.33 o 
   7   4   3      184.42      191.16      8.68 o 
   8   4   3      767.38      763.90     15.04 o 
   9   4   3       18.68        3.81      5.43 o 
  10   4   3      646.65      670.51     15.55 o 
  11   4   3        0.39       -2.66      5.31 o 
  12   4   3       20.63       19.57      6.53 o 
  13   4   3       66.27       57.47     10.59 o 
  14   4   3       40.67       24.81     14.41 o 
   1   5   3     4636.35     4397.77     64.48 o 
   2   5   3      136.30      151.89      4.81 o 
   3   5   3     1559.55     1566.16     15.94 o 
   4   5   3       21.55       22.51      2.50 o 
   5   5   3     5494.57     5427.22     42.81 o 
   6   5   3        5.15        5.36      3.52 o 
   7   5   3     1076.06     1038.31     17.17 o 
   8   5   3        2.47       -0.60      4.15 o 
   9   5   3      664.95      669.20     15.06 o 
  10   5   3      178.97      195.96     10.62 o 
  11   5   3      369.33      340.53     12.22 o 
  12   5   3        8.91        9.64      8.49 o 
  13   5   3      288.15      298.95     16.02 o 
  14   5   3        0.18        5.19     10.40 o 
   0   6   3     1395.54     1245.73     24.62 o 
   1   6   3      665.44      662.63     12.96 o 
   2   6   3     6807.85     6907.11     61.25 o 
   3   6   3      615.43      721.68      9.71 o 
   4   6   3     4302.50     4121.89     34.89 o 
   5   6   3      668.31      710.45     10.81 o 
   6   6   3     1750.94     1649.34     20.25 o 
   7   6   3        3.53        6.30      4.10 o 
   8   6   3     1452.47     1378.38     21.12 o 
   9   6   3      667.17      642.57     14.70 o 
  10   6   3      881.24      850.86     17.56 o 
  11   6   3        1.38        8.09      5.76 o 
  12   6   3      141.05      135.54      9.69 o 
  13   6   3       61.27       70.26     12.65 o 
  14   6   3      118.83      121.95     18.05 o 
   1   7   3     4526.17     4345.53     53.79 o 
   2   7   3     1872.00     2126.43     23.44 o 
   3   7   3     1940.29     1819.42     19.94 o 
   4   7   3        5.31        6.66      2.54 o 
   5   7   3     1653.27     1586.96     18.24 o 
   6   7   3      355.36      360.97      9.21 o 
   7   7   3     2615.35     2537.55     30.63 o 
   8   7   3      703.25      688.62     16.27 o 
   9   7   3      374.92      375.99     12.85 o 
  10   7   3      273.66      280.13     12.08 o 
  11   7   3      730.91      753.01     19.03 o 
  12   7   3      108.13       95.65      9.79 o 
  13   7   3       38.43       43.18     12.00 o 
   0   8   3     6301.92     6128.88     86.57 o 
   1   8   3     1875.70     2105.42     26.27 o 
   2   8   3     1684.04     1578.15     19.26 o 
   3   8   3      121.19      112.28      5.06 o 
   4   8   3     1436.99     1297.86     16.57 o 
   5   8   3        3.48        3.30      4.22 o 
   6   8   3     6196.05     6284.93     60.93 o 
   7   8   3      637.24      651.49     16.82 o 
   8   8   3       24.84       31.79      6.09 o 
   9   8   3      139.63      130.12      9.42 o 
  10   8   3     1162.79     1161.78     23.12 o 
  11   8   3       84.40       93.39      9.26 o 
  12   8   3      237.33      247.01     14.54 o 
  13   8   3       57.45       34.19     11.68 o 
   1   9   3     5439.50     5105.61     53.14 o 
   2   9   3       58.41       51.55      4.96 o 
   3   9   3     1802.56     1601.62     19.06 o 
   4   9   3     1119.92     1139.27     15.75 o 
   5   9   3     5582.96     5495.56     58.41 o 
   6   9   3        2.73        3.38      4.55 o 
   7   9   3      945.37      986.20     17.79 o 
   8   9   3     1217.57     1198.80     22.27 o 
   9   9   3      816.45      859.03     19.22 o 
  10   9   3       48.28       41.35      7.85 o 
  11   9   3     1361.98     1401.65     26.72 o 
  12   9   3        6.57       -2.45      7.80 o 
  13   9   3        4.42        3.97     10.06 o 
   0  10   3     3343.27     3051.56     63.12 o 
   1  10   3      786.49      869.76     15.92 o 
   2  10   3     4562.45     4458.63     52.99 o 
   3  10   3      103.01      102.70      6.08 o 
   4  10   3     1772.31     1680.65     22.44 o 
   5  10   3        8.44       12.43      4.96 o 
   6  10   3     4600.86     4555.36     47.97 o 
   7  10   3       45.08       53.10      6.34 o 
   8  10   3      409.13      408.66     13.36 o 
   9  10   3        0.46       -2.82      5.63 o 
  10  10   3      983.39      992.26     21.92 o 
  11  10   3      103.30      109.96     10.23 o 
  12  10   3      399.75      432.54     21.00 o 
  13  10   3       22.28        1.25     11.20 o 
   1  11   3     3200.74     3097.11     37.23 o 
   2  11   3       68.76       91.26      6.76 o 
   3  11   3     2338.61     2149.35     26.77 o 
   4  11   3       38.55       35.60      5.15 o 
   5  11   3      624.60      619.21     20.40 o 
   6  11   3       23.38       35.01      7.11 o 
   7  11   3     1994.63     1958.75     27.33 o 
   8  11   3       14.71       18.42      6.34 o 
   9  11   3      563.44      541.41     16.04 o 
  10  11   3       32.54       40.26      7.98 o 
  11  11   3      510.85      532.05     21.25 o 
  12  11   3       18.25       17.83     10.94 o 
   0  12   3      498.94      494.38     18.14 o 
   1  12   3      107.56      120.42      7.92 o 
   2  12   3     2238.64     2154.01     29.63 o 
   3  12   3      273.86      272.63     11.81 o 
   4  12   3     1996.65     1957.97     27.48 o 
   5  12   3       58.91       44.42      7.32 o 
   6  12   3      642.49      685.39     19.97 o 
   7  12   3      363.71      338.91     13.74 o 
   8  12   3      422.23      450.99     18.74 o 
   9  12   3        8.63       22.78      7.94 o 
  10  12   3      605.43      621.85     20.29 o 
  11  12   3        5.57        0.50      7.71 o 
  12  12   3      148.45      168.81     16.00 o 
   1  13   3     2286.70     2090.89     29.74 o 
   2  13   3      819.96      832.36     17.39 o 
   3  13   3     1216.95     1163.42     20.88 o 
   4  13   3       46.83       48.75      6.13 o 
   5  13   3     1231.71     1264.11     25.32 o 
   6  13   3        0.68        4.45      6.44 o 
   7  13   3      776.53      816.81     20.97 o 
   8  13   3       35.65       49.70      8.58 o 
   9  13   3      480.55      538.85     18.77 o 
  10  13   3       63.33       49.10      9.65 o 
  11  13   3      212.31      217.70     14.60 o 
   0  14   3     1367.65     1245.96     31.57 o 
   1  14   3      524.79      527.29     17.10 o 
   2  14   3     2901.38     2725.76     36.36 o 
   3  14   3      406.48      379.59     18.40 o 
   4  14   3      670.61      637.25     16.37 o 
   5  14   3       35.03       30.72      7.39 o 
   6  14   3      781.45      761.56     20.14 o 
   7  14   3        0.06       -3.38      6.75 o 
   8  14   3      720.22      737.83     23.63 o 
   9  14   3      167.96      158.79     12.31 o 
  10  14   3      288.31      296.07     15.42 o 
  11  14   3        9.42       -3.71      8.56 o 
   1  15   3      508.58      498.67     16.50 o 
   2  15   3      875.20      874.35     19.34 o 
   3  15   3     2334.68     2235.37     30.17 o 
   4  15   3      114.49       87.66      8.09 o 
   5  15   3      209.82      229.36     12.50 o 
   6  15   3        3.86       15.39      7.48 o 
   7  15   3      574.39      582.26     18.97 o 
   8  15   3        0.24       -0.22      8.84 o 
   9  15   3      133.52      169.15     14.58 o 
  10  15   3       39.65       36.50      9.78 o 
  11  15   3      115.61      137.30     18.85 o 
   0  16   3       30.83       29.34      9.87 o 
   1  16   3       65.08       48.08     10.70 o 
   2  16   3     1114.56     1057.01     19.84 o 
   3  16   3      368.74      333.51     11.87 o 
   4  16   3      212.94      228.20     12.78 o 
   5  16   3       93.19       69.91      9.34 o 
   6  16   3       96.00       90.90     11.86 o 
   7  16   3        0.08        5.65      7.84 o 
   8  16   3      211.92      229.35     15.67 o 
   9  16   3        6.65        7.89      9.49 o 
  10  16   3       98.79      121.21     14.43 o 
   1  17   3      160.70      174.19     10.69 o 
   2  17   3       46.82       57.83      7.35 o 
   3  17   3      467.01      438.85     17.44 o 
   4  17   3        2.39       -3.29      7.19 o 
   5  17   3       12.77       22.86      8.29 o 
   6  17   3        0.06        2.74      7.80 o 
   7  17   3      161.07      170.55     12.85 o 
   8  17   3       25.04       21.30     17.94 o 
   9  17   3       97.01      121.38     14.07 o 
   0  18   3       20.83       39.86     11.57 o 
   1  18   3       29.21       26.64      8.30 o 
   2  18   3      283.31      284.09     12.06 o 
   3  18   3       57.93       60.25      9.86 o 
   4  18   3       54.50       54.47      9.76 o 
   5  18   3       12.03        5.01      7.87 o 
   6  18   3       92.09      112.56     11.78 o 
   7  18   3        4.09        6.86      8.73 o 
   8  18   3       46.47       75.61     12.72 o 
   9  18   3        1.22       -4.84      9.68 o 
   1  19   3       11.76       11.95      7.35 o 
   2  19   3        0.52        1.96      7.27 o 
   3  19   3       21.28       16.44      7.88 o 
   4  19   3      240.96      233.41     14.30 o 
   5  19   3       36.14       28.54      9.18 o 
   6  19   3        1.57       -4.19      8.37 o 
   7  19   3       17.56       33.78     10.06 o 
   8  19   3        0.51       -5.69     11.38 o 
   0  20   3        1.87        9.89     10.81 o 
   1  20   3        6.31        4.67      7.47 o 
   2  20   3       18.89       25.05      8.53 o 
   3  20   3       82.66       81.41     10.20 o 
   4  20   3        2.43       -3.11     14.45 o 
   5  20   3        2.44       -4.50      9.00 o 
   6  20   3        2.55       -0.27      9.74 o 
   7  20   3        4.70        3.69     10.37 o 
   1  21   3       24.34       24.20      9.68 o 
   2  21   3       25.90       23.03     13.09 o 
   3  21   3       13.47        8.26      9.32 o 
   4  21   3        0.39        9.01     10.29 o 
   5  21   3       19.38       -0.64     10.14 o 
   0  22   3      122.54      131.76     17.17 o 
   1  22   3        4.18       12.42     18.15 o 
   2  22   3        0.36        8.22     10.15 o 
   3  22   3        3.32       -5.20     10.41 o 
   4  22   3       13.41       -2.03     13.86 o 
   0   0   4     6099.58     6065.13    148.80 o 
   1   0   4      240.60      210.46     10.68 o 
   2   0   4     3453.36     3416.75     44.03 o 
   3   0   4     9954.30    10224.90    115.21 o 
   4   0   4     5320.86     5226.45     62.75 o 
   5   0   4       18.77       42.24     10.14 o 
   6   0   4     5074.54     4879.94     76.14 o 
   7   0   4      500.66      449.24     30.67 o 
   8   0   4     2889.95     2812.40     91.51 o 
   9   0   4        1.26       -1.86      7.62 o 
  10   0   4      165.26      151.06     33.41 o 
  11   0   4      102.08       68.76     12.57 o 
  12   0   4      747.78      774.07     29.29 o 
  13   0   4        4.72        9.75     11.50 o 
   1   1   4     1102.64      997.71     16.16 o 
   2   1   4        1.25       -0.78      3.20 o 
   3   1   4    11697.43    11543.88     91.35 o 
   4   1   4     3986.07     4201.35     36.72 o 
   5   1   4     2756.05     2585.49     32.29 o 
   6   1   4       23.17       36.05      5.51 o 
   7   1   4     2161.02     2109.38     29.91 o 
   8   1   4       11.91       19.44      5.96 o 
   9   1   4     1625.06     1543.28     26.24 o 
  10   1   4       23.92       17.73      6.67 o 
  11   1   4      119.48      138.54     10.28 o 
  12   1   4       38.97       39.22      8.53 o 
  13   1   4      317.76      334.85     15.52 o 
   0   2   4      358.57      273.17     10.70 o 
   1   2   4      159.58      162.21      5.44 o 
   2   2   4     6313.00     6008.65     54.76 o 
   3   2   4     2635.82     2756.08     28.60 o 
   4   2   4     1830.93     1691.19     19.72 o 
   5   2   4        0.97        5.67      4.02 o 
   6   2   4     1749.52     1785.31     34.45 o 
   7   2   4       20.94       17.08      5.33 o 
   8   2   4     1840.10     1834.82     28.26 o 
   9   2   4       51.00       48.01      7.18 o 
  10   2   4      301.49      285.44     12.29 o 
  11   2   4       49.25       47.51      8.03 o 
  12   2   4      182.20      196.58     14.41 o 
  13   2   4      124.44      120.70     11.44 o 
   1   3   4     1224.17     1135.72     15.03 o 
   2   3   4     1334.16     1348.29     18.41 o 
   3   3   4     8202.24     8177.06     67.43 o 
   4   3   4      401.67      421.34      8.64 o 
   5   3   4      732.67      646.10     13.79 o 
   6   3   4        3.44       -2.07      4.14 o 
   7   3   4     1641.51     1542.72     27.45 o 
   8   3   4      119.74      115.69     10.27 o 
   9   3   4      756.26      780.49     20.84 o 
  10   3   4       35.56       32.16      7.41 o 
  11   3   4      300.26      325.97     13.77 o 
  12   3   4       36.33       28.71      8.24 o 
  13   3   4      180.16      175.20     11.47 o 
   0   4   4     3963.35     3840.01     48.85 o 
   1   4   4      202.75      213.90      6.35 o 
   2   4   4     4970.26     4967.99     43.70 o 
   3   4   4      801.01      779.79     11.58 o 
   4   4   4     1087.68     1005.84     14.96 o 
   5   4   4       22.80       25.08      3.70 o 
   6   4   4     2918.13     2876.85     33.22 o 
   7   4   4        9.99       16.13      4.77 o 
   8   4   4      420.79      426.80     12.16 o 
   9   4   4        0.20        0.99      4.37 o 
  10   4   4      739.12      728.22     17.07 o 
  11   4   4       42.61       41.61      7.28 o 
  12   4   4      336.38      343.33     13.49 o 
  13   4   4       33.72       23.78      8.24 o 
   1   5   4     4494.44     4454.27     42.51 o 
   2   5   4     1108.83     1133.93     14.65 o 
   3   5   4      964.77      896.27     12.79 o 
   4   5   4       34.92       32.34      3.74 o 
   5   5   4     1372.04     1276.84     16.64 o 
   6   5   4       40.23       55.64      5.49 o 
   7   5   4      601.75      589.34     13.56 o 
   8   5   4       97.48       89.01      7.45 o 
   9   5   4      330.24      345.64     12.96 o 
  10   5   4        1.61       -3.11      6.22 o 
  11   5   4      821.09      813.84     20.35 o 
  12   5   4        3.47        9.18      7.53 o 
  13   5   4       51.87       62.32      9.75 o 
   0   6   4     5217.71     5188.78     63.50 o 
   1   6   4      939.19      965.54     15.23 o 
   2   6   4      246.32      228.97      6.61 o 
   3   6   4       29.48       35.64      3.78 o 
   4   6   4      362.22      351.86      9.14 o 
   5   6   4      505.68      539.23     11.49 o 
   6   6   4      938.76      865.96     19.22 o 
   7   6   4      812.81      819.90     17.84 o 
   8   6   4       57.92       46.91      6.85 o 
   9   6   4       67.16       56.42      7.52 o 
  10   6   4      190.81      190.46     11.11 o 
  11   6   4        0.99       -3.21      6.42 o 
  12   6   4      354.59      364.74     15.28 o 
  13   6   4        0.21        1.63      7.56 o 
   1   7   4      539.19      516.31     17.00 o 
   2   7   4       90.25      104.64      5.33 o 
   3   7   4      803.59      780.74     12.36 o 
   4   7   4      225.62      245.52     10.00 o 
   5   7   4       86.50       89.22      6.06 o 
   6   7   4       46.99       46.50      6.94 o 
   7   7   4       47.02       44.73      6.56 o 
   8   7   4      193.45      190.59     10.22 o 
   9   7   4      522.52      528.39     18.56 o 
  10   7   4        9.10        0.69      7.03 o 
  11   7   4       98.96      122.48     10.85 o 
  12   7   4      164.90      170.82     13.21 o 
  13   7   4       19.57       22.25     10.31 o 
   0   8   4     1571.33     1562.91     31.80 o 
   1   8   4       10.08       12.25      3.79 o 
   2   8   4      199.89      186.60      7.64 o 
   3   8   4      332.23      358.72      9.45 o 
   4   8   4      303.68      308.94     10.13 o 
   5   8   4        4.41        3.69      4.09 o 
   6   8   4      391.47      424.19     14.12 o 
   7   8   4      997.71      968.21     19.86 o 
   8   8   4      175.09      177.22     10.09 o 
   9   8   4       52.01       51.87      7.96 o 
  10   8   4       40.08       66.87      8.54 o 
  11   8   4        1.41       -3.45      6.90 o 
  12   8   4      145.35      149.35     20.14 o 
   1   9   4      285.06      278.06      9.32 o 
   2   9   4        0.25        7.12      4.19 o 
   3   9   4       35.86       36.67      4.89 o 
   4   9   4      132.05      141.53      7.83 o 
   5   9   4      200.73      197.70      9.00 o 
   6   9   4       37.67       40.44      7.15 o 
   7   9   4      180.90      174.53     10.83 o 
   8   9   4       44.22       38.41      7.85 o 
   9   9   4       34.51       52.91      7.86 o 
  10   9   4       16.15        3.84      6.53 o 
  11   9   4       68.67       68.94      9.67 o 
  12   9   4        2.30       -3.59      7.17 o 
   0  10   4        0.28       -1.40      5.97 o 
   1  10   4      253.54      260.25      9.50 o 
   2  10   4       23.55       22.62      5.02 o 
   3  10   4      273.40      264.37      9.00 o 
   4  10   4       78.01       79.33      6.91 o 
   5  10   4       86.15       87.75      7.31 o 
   6  10   4      372.57      372.52     13.92 o 
   7  10   4      211.22      210.24     13.34 o 
   8  10   4      128.63      130.14     12.03 o 
   9  10   4      127.99      106.36     10.63 o 
  10  10   4       13.47       15.16      8.00 o 
  11  10   4        1.60        3.18      7.69 o 
  12  10   4        0.78        3.25      8.13 o 
   1  11   4      130.46      149.90      8.22 o 
   2  11   4        7.94        6.79      3.99 o 
   3  11   4      160.99      160.61      7.92 o 
   4  11   4        3.72       11.78      5.35 o 
   5  11   4       94.24       77.08      7.48 o 
   6  11   4       13.39        7.51      6.36 o 
   7  11   4        0.98        6.71      7.23 o 
   8  11   4        0.01        9.01      7.78 o 
   9  11   4       74.51       57.73      9.56 o 
  10  11   4        0.00        9.11      7.94 o 
  11  11   4        9.77       14.98      8.92 o 
  12  11   4        9.13       -4.32      8.64 o 
   0  12   4      392.70      385.56     27.79 o 
   1  12   4       63.45       68.93      8.78 o 
   2  12   4       37.92       37.40      5.93 o 
   3  12   4       99.30      125.79      8.72 o 
   4  12   4      124.67      129.46      8.68 o 
   5  12   4        0.23        8.00      6.06 o 
   6  12   4      196.20      215.24     15.51 o 
   7  12   4      125.38      132.51     12.44 o 
   8  12   4       19.73       20.70      8.70 o 
   9  12   4       14.40       21.35      9.20 o 
  10  12   4       17.77       23.22      9.28 o 
  11  12   4        3.91       -4.14      8.28 o 
   1  13   4      179.24      204.37     10.00 o 
   2  13   4       30.36       31.07      6.42 o 
   3  13   4      116.41      133.92      8.26 o 
   4  13   4      119.00      121.52     17.62 o 
   5  13   4      245.10      228.20     11.02 o 
   6  13   4      109.33      143.74     11.22 o 
   7  13   4      128.47      143.38     12.85 o 
   8  13   4        1.89       -1.45      7.94 o 
   9  13   4       18.09        1.97     10.99 o 
  10  13   4       29.06       33.19     11.07 o 
  11  13   4      106.76       98.45     12.71 o 
   0  14   4       13.94        8.33      7.97 o 
   1  14   4      149.03      146.46     11.70 o 
   2  14   4      813.91      838.21     24.79 o 
   3  14   4       22.41       28.09      6.15 o 
   4  14   4      329.82      305.66     12.39 o 
   5  14   4       86.36       86.06      9.57 o 
   6  14   4      370.84      353.87     15.38 o 
   7  14   4        0.38       -3.54      7.73 o 
   8  14   4      193.64      216.17     15.61 o 
   9  14   4        0.06        7.68      9.13 o 
  10  14   4       62.52       64.73     12.95 o 
   1  15   4      323.87      338.69     12.90 o 
   2  15   4      292.20      320.75     12.66 o 
   3  15   4     1068.73     1023.54     22.99 o 
   4  15   4        2.72       12.14      6.57 o 
   5  15   4      360.29      375.10     15.85 o 
   6  15   4       43.06       25.67      8.46 o 
   7  15   4      439.62      450.77     20.23 o 
   8  15   4        0.32        4.53     11.03 o 
   9  15   4      169.85      160.97     18.73 o 
  10  15   4        2.59       -4.72      9.44 o 
   0  16   4      259.44      231.09     16.54 o 
   1  16   4       68.70       57.96      8.22 o 
   2  16   4      713.57      675.45     16.52 o 
   3  16   4       60.27       54.67      8.04 o 
   4  16   4      538.59      577.55     17.10 o 
   5  16   4        1.06       -3.71      7.43 o 
   6  16   4      313.00      311.91     18.65 o 
   7  16   4        5.20       -4.13      8.26 o 
   8  16   4      374.95      333.46     19.09 o 
   9  16   4       29.70       28.87     12.73 o 
   1  17   4      439.58      428.50     15.21 o 
   2  17   4       22.00       23.12      6.65 o 
   3  17   4      445.92      478.97     22.89 o 
   4  17   4       51.32       28.55      8.79 o 
   5  17   4      327.57      305.31     15.51 o 
   6  17   4       46.68       36.19      9.62 o 
   7  17   4      258.79      237.73     17.07 o 
   8  17   4       19.33       25.73     11.05 o 
   0  18   4      714.70      733.42     27.90 o 
   1  18   4       37.08       24.84      8.12 o 
   2  18   4      425.09      464.77     15.02 o 
   3  18   4       22.93       19.27      7.82 o 
   4  18   4      351.49      375.84     21.41 o 
   5  18   4       48.92       23.20      9.22 o 
   6  18   4      294.07      324.40     16.74 o 
   7  18   4        6.51       -1.23     11.85 o 
   1  19   4      547.21      534.10     17.92 o 
   2  19   4      137.00      108.07      9.92 o 
   3  19   4      696.39      714.98     20.18 o 
   4  19   4        0.03       -4.79      9.61 o 
   5  19   4      230.30      227.60     15.30 o 
   6  19   4        1.36       -3.83     11.00 o 
   0  20   4      483.45      512.29     31.15 o 
   1  20   4       21.82       18.77      8.40 o 
   2  20   4      694.57      677.60     18.94 o 
   3  20   4       10.00       -4.37      8.75 o 
   4  20   4      175.27      214.26     16.66 o 
   5  20   4       10.09        2.61      9.05 o 
   1  21   4      418.30      436.57     16.12 o 
   2  21   4        0.20       -3.82      7.63 o 
   3  21   4      238.10      235.22     15.76 o 
   4  21   4       31.99       16.97     10.47 o 
   1   1   5      447.80      424.22     22.53 o 
   2   1   5       22.77       17.63      3.39 o 
   3   1   5       25.91       30.91      3.41 o 
   4   1   5       17.75       13.22      5.87 o 
   5   1   5      578.35      496.07     16.63 o 
   6   1   5       40.39       30.69      8.41 o 
   7   1   5       97.78      106.33      9.17 o 
   8   1   5       16.00       15.39      6.03 o 
   9   1   5       34.56       25.49      6.92 o 
  10   1   5        7.42        6.24      6.81 o 
  11   1   5       96.71       90.53     10.14 o 
  12   1   5        0.60        0.62      7.91 o 
  13   1   5        2.07        1.22      8.44 o 
   0   2   5      674.49      653.66     18.06 o 
   1   2   5      147.91      146.54      5.96 o 
   2   2   5        7.53        6.55      3.09 o 
   3   2   5       24.06       26.46      3.76 o 
   4   2   5     1320.73     1327.68     33.82 o 
   5   2   5       31.61       44.33      9.55 o 
   6   2   5      127.40      112.58     11.67 o 
   7   2   5      143.83      141.03     11.47 o 
   8   2   5       41.46       42.00      7.12 o 
   9   2   5       12.02       12.51      6.81 o 
  10   2   5        3.99        2.75      6.64 o 
  11   2   5       11.20        9.92      7.25 o 
  12   2   5        5.31        2.45      8.60 o 
   1   3   5      929.06      906.80     14.20 o 
   2   3   5       22.73       21.78      3.55 o 
   3   3   5       20.52       12.62      3.23 o 
   4   3   5       71.44       74.32      7.25 o 
   5   3   5      352.56      334.17     14.10 o 
   6   3   5       20.69       26.60      7.73 o 
   7   3   5      125.66      119.58      9.45 o 
   8   3   5       71.07       67.93      7.76 o 
   9   3   5      264.97      270.74     14.10 o 
  10   3   5      141.17      134.63     11.98 o 
  11   3   5        4.85        3.04      8.08 o 
  12   3   5        1.16        7.77      7.99 o 
   0   4   5       44.81       43.20      5.40 o 
   1   4   5      321.26      368.12      9.06 o 
   2   4   5     1160.92     1161.63     15.00 o 
   3   4   5       37.72       43.58      4.21 o 
   4   4   5     1264.08     1190.53     17.81 o 
   5   4   5        1.47        0.65      5.61 o 
   6   4   5      358.03      349.80     14.07 o 
   7   4   5        0.06        0.74      6.17 o 
   8   4   5      217.72      200.68     10.96 o 
   9   4   5       15.71       12.23      6.61 o 
  10   4   5       35.52       45.17      8.22 o 
  11   4   5       32.22       27.37      8.33 o 
  12   4   5      148.17      131.67     11.61 o 
   1   5   5     2051.96     1968.74     23.73 o 
   2   5   5       28.38       24.99      3.86 o 
   3   5   5     1593.76     1562.74     20.98 o 
   4   5   5       13.69       13.49      3.96 o 
   5   5   5      193.75      190.38     10.21 o 
   6   5   5        5.67       -0.72      5.70 o 
   7   5   5      961.54      915.51     21.64 o 
   8   5   5      129.78      133.12     10.83 o 
   9   5   5      571.97      517.57     16.40 o 
  10   5   5        0.97        3.66      6.75 o 
  11   5   5      427.09      483.19     16.07 o 
  12   5   5       38.19       39.00      8.89 o 
   0   6   5     7228.45     7086.77    100.79 o 
   1   6   5       44.21       42.41      5.52 o 
   2   6   5      712.05      662.82     12.98 o 
   3   6   5       13.13       10.27      4.31 o 
   4   6   5      314.85      295.58      9.34 o 
   5   6   5      232.36      222.63     10.96 o 
   6   6   5     1904.69     1834.42     31.30 o 
   7   6   5      732.12      711.81     19.35 o 
   8   6   5      265.68      275.87     15.33 o 
   9   6   5        0.35       -3.11      6.22 o 
  10   6   5      622.00      592.84     18.16 o 
  11   6   5       52.33       42.97      9.75 o 
  12   6   5      441.62      421.09     21.92 o 
   1   7   5     2587.51     2543.15     35.27 o 
   2   7   5        0.05       -2.00      4.01 o 
   3   7   5      541.38      527.84     15.99 o 
   4   7   5      201.77      187.66      8.77 o 
   5   7   5     1136.87     1108.05     26.17 o 
   6   7   5      546.85      541.93     18.77 o 
   7   7   5      164.89      159.79     10.88 o 
   8   7   5      226.73      228.83     12.91 o 
   9   7   5      780.58      776.84     21.74 o 
  10   7   5        3.54       -1.36      6.82 o 
  11   7   5      520.55      468.83     17.35 o 
  12   7   5       80.21       82.70     12.52 o 
   0   8   5     2889.70     2882.79     50.53 o 
   1   8   5       53.87       64.87      6.87 o 
   2   8   5     1901.19     1863.18     25.26 o 
   3   8   5      112.38      124.39     11.00 o 
   4   8   5      973.71      993.00     18.79 o 
   5   8   5        4.39       -2.55      6.17 o 
   6   8   5       13.76       19.65      7.76 o 
   7   8   5      492.04      462.34     29.67 o 
   8   8   5     1357.73     1382.71     37.29 o 
   9   8   5       50.37       23.98      9.64 o 
  10   8   5      469.71      468.60     24.32 o 
  11   8   5       16.96       22.51      8.58 o 
  12   8   5      311.50      303.29     16.84 o 
   1   9   5     2843.71     2762.89     36.50 o 
   2   9   5       50.33       54.98      7.21 o 
   3   9   5     1511.60     1464.11     27.43 o 
   4   9   5       35.50       34.00      6.10 o 
   5   9   5      469.24      491.48     19.39 o 
   6   9   5       62.39       68.88      9.73 o 
   7   9   5      960.79      977.03     26.59 o 
   8   9   5       10.60       -0.56      7.53 o 
   9   9   5      500.28      522.47     21.44 o 
  10   9   5        5.05        2.34      8.82 o 
  11   9   5      214.78      226.46     18.15 o 
   0  10   5     3768.46     3720.96     62.65 o 
   1  10   5      108.88      127.59      8.16 o 
   2  10   5     1285.99     1210.28     21.19 o 
   3  10   5       34.54       40.04      6.51 o 
   4  10   5     1778.37     1788.31     29.14 o 
   5  10   5      177.82      200.44     11.71 o 
   6  10   5      295.95      286.80     15.49 o 
   7  10   5      212.57      204.99     14.41 o 
   8  10   5      795.40      788.28     26.10 o 
   9  10   5       14.95       13.03      9.09 o 
  10  10   5      417.36      406.85     22.39 o 
  11  10   5        0.72       -1.63     17.28 o 
   1  11   5     1342.04     1276.10     22.39 o 
   2  11   5        6.83        7.28      5.27 o 
   3  11   5      811.51      802.09     19.98 o 
   4  11   5       14.50       10.82      5.81 o 
   5  11   5     1970.65     1892.81     29.61 o 
   6  11   5       16.13       19.57      8.29 o 
   7  11   5      201.08      209.16     14.77 o 
   8  11   5        0.47       -1.53      8.36 o 
   9  11   5      229.38      280.46     23.19 o 
  10  11   5       21.18        8.03     10.19 o 
  11  11   5      192.27      208.22     16.88 o 
   0  12   5     1411.02     1433.97     37.54 o 
   1  12   5        1.15       12.44      5.71 o 
   2  12   5      662.98      664.35     16.11 o 
   3  12   5      300.27      320.20     12.22 o 
   4  12   5      512.08      536.40     15.42 o 
   5  12   5       66.26       60.26      7.93 o 
   6  12   5     1186.17     1242.09     31.05 o 
   7  12   5       37.79       34.51      9.86 o 
   8  12   5      302.48      303.95     17.57 o 
   9  12   5       12.07        2.71      8.93 o 
  10  12   5       71.49       87.82     13.35 o 
   1  13   5      192.44      213.16     11.38 o 
   2  13   5        0.34       -2.24      5.00 o 
   3  13   5     1728.52     1728.92     28.52 o 
   4  13   5      404.98      403.91     14.10 o 
   5  13   5      737.02      785.29     19.25 o 
   6  13   5       34.80       35.42      9.90 o 
   7  13   5      537.63      543.71     27.98 o 
   8  13   5        6.93       -2.08      8.42 o 
   9  13   5      204.54      219.11     17.93 o 
  10  13   5        5.26       -0.69     10.08 o 
   0  14   5       97.28       86.54     11.94 o 
   1  14   5       27.69       21.69      6.69 o 
   2  14   5      407.60      421.60     19.62 o 
   3  14   5      177.65      195.08     12.14 o 
   4  14   5     1378.12     1450.57     26.72 o 
   5  14   5       81.21       74.12      8.98 o 
   6  14   5      564.06      550.97     21.57 o 
   7  14   5       13.70       20.24     10.00 o 
   8  14   5      396.29      441.51     32.32 o 
   9  14   5        0.27       -3.89     10.35 o 
   1  15   5      220.01      215.10     12.32 o 
   2  15   5        5.68        8.52      6.84 o 
   3  15   5      209.96      242.47     12.41 o 
   4  15   5      339.59      329.20     19.50 o 
   5  15   5      656.16      613.33     18.07 o 
   6  15   5        0.07       -4.04      8.07 o 
   7  15   5      249.06      290.47     18.09 o 
   8  15   5        9.99       14.73     10.03 o 
   0  16   5      109.45       94.96     13.60 o 
   1  16   5        2.03        2.07      6.73 o 
   2  16   5       28.38       45.38      8.30 o 
   3  16   5       97.47       95.60      9.86 o 
   4  16   5      406.69      381.99     15.14 o 
   5  16   5       27.15       21.92      8.03 o 
   6  16   5      157.82      162.10     15.21 o 
   7  16   5        0.14        7.82     10.27 o 
   8  16   5      125.81      117.90     14.81 o 
   1  17   5       68.24       64.98     13.04 o 
   2  17   5       24.72       24.89      8.10 o 
   3  17   5       99.42      118.09     11.01 o 
   4  17   5       84.38       87.52     10.04 o 
   5  17   5      123.82      115.58     12.38 o 
   6  17   5        0.04        1.07      9.79 o 
   7  17   5       35.15       36.78     15.55 o 
   0  18   5       72.72       66.47     13.78 o 
   1  18   5       30.14       29.01      8.23 o 
   2  18   5       90.91      101.67     10.80 o 
   3  18   5        1.74        0.92      7.79 o 
   4  18   5       74.61       85.37     10.26 o 
   5  18   5        3.30       -4.32      8.64 o 
   6  18   5        0.90       -4.22      8.43 o 
   1  19   5       34.24       18.62      9.06 o 
   2  19   5       29.27       25.54      9.53 o 
   3  19   5       77.92       68.74     11.12 o 
   4  19   5        0.47        6.91      9.18 o 
   5  19   5        9.94        5.39      9.48 o 
   0  20   5        2.71       10.00     12.05 o 
   1  20   5       15.24       10.23      8.66 o 
   2  20   5       28.90       23.54      9.27 o 
   3  20   5        1.26       -0.25      8.71 o 
   0   0   6     1349.20     1293.94     51.23 o 
   1   0   6       29.55       16.94      7.61 o 
   2   0   6      341.16      308.43     11.65 o 
   3   0   6       15.13        9.39      8.67 o 
   4   0   6     3147.13     2974.64     79.50 o 
   5   0   6      554.60      580.95     27.68 o 
   6   0   6     2222.58     2244.92     58.71 o 
   7   0   6        0.36       11.28     11.74 o 
   8   0   6      745.43      796.85     35.60 o 
   9   0   6       37.40       35.50     15.46 o 
  10   0   6      522.67      507.80     31.59 o 
  11   0   6        0.35        3.52     11.22 o 
   1   1   6      605.60      525.95     12.52 o 
   2   1   6      140.65      139.39      6.14 o 
   3   1   6      733.81      694.02     19.31 o 
   4   1   6      117.97      139.02     13.66 o 
   5   1   6     4098.29     3857.15     58.61 o 
   6   1   6        1.47        5.65      7.76 o 
   7   1   6     1011.69     1047.37     27.50 o 
   8   1   6        3.59        0.41      8.54 o 
   9   1   6      229.32      251.82     16.78 o 
  10   1   6      101.71      116.11     14.08 o 
  11   1   6      167.09      198.82     15.27 o 
   0   2   6      764.05      735.22     18.00 o 
   1   2   6       52.77       51.08      5.38 o 
   2   2   6      475.05      474.18     10.39 o 
   3   2   6       15.97        9.67      6.30 o 
   4   2   6     2571.61     2467.42     41.99 o 
   5   2   6      271.96      276.94     23.18 o 
   6   2   6      960.52      956.01     25.40 o 
   7   2   6       19.85       29.56      8.97 o 
   8   2   6      495.05      495.66     23.46 o 
   9   2   6      166.26      153.00     14.34 o 
  10   2   6      126.23      137.94     14.53 o 
  11   2   6        2.29        9.91      9.76 o 
   1   3   6     2069.87     1997.93     22.41 o 
   2   3   6      424.28      388.72      9.54 o 
   3   3   6      295.26      281.51     11.71 o 
   4   3   6      661.68      607.26     16.87 o 
   5   3   6     1513.12     1555.68     28.66 o 
   6   3   6       11.40       16.58      7.08 o 
   7   3   6      475.82      514.80     17.27 o 
   8   3   6        6.34       -3.61      7.21 o 
   9   3   6      305.79      304.72     15.48 o 
  10   3   6       53.52       52.45     10.24 o 
  11   3   6       73.34       65.44     11.53 o 
   0   4   6     2483.74     2530.24     46.14 o 
   1   4   6        7.11        7.74      4.50 o 
   2   4   6      806.36      783.23     15.96 o 
   3   4   6      105.69      110.74      6.71 o 
   4   4   6     1967.83     1885.28     31.42 o 
   5   4   6      231.84      233.66     12.08 o 
   6   4   6       30.32       26.11      7.36 o 
   7   4   6       94.99       73.56      9.50 o 
   8   4   6      684.52      647.06     24.84 o 
   9   4   6        6.16        9.28      8.04 o 
  10   4   6      177.76      197.13     13.91 o 
  11   4   6       11.25        6.32      9.38 o 
   1   5   6     1415.71     1376.96     23.18 o 
   2   5   6       28.12       26.99      5.47 o 
   3   5   6     1143.45     1101.43     19.78 o 
   4   5   6      167.18      184.97     12.45 o 
   5   5   6      134.66      145.43     10.65 o 
   6   5   6       39.50       25.52      7.30 o 
   7   5   6      128.53      127.16     12.15 o 
   8   5   6       16.13       22.53      8.34 o 
   9   5   6      386.04      371.13     16.81 o 
  10   5   6       23.49       19.77      8.25 o 
  11   5   6       70.70       73.25     10.56 o 
   0   6   6      431.12      468.94     18.04 o 
   1   6   6      267.58      277.93     10.10 o 
   2   6   6     1290.39     1264.81     22.21 o 
   3   6   6       74.95       82.09      7.18 o 
   4   6   6      116.67      128.61     11.20 o 
   5   6   6       45.30       42.82      9.07 o 
   6   6   6        6.14       -3.58      7.16 o 
   7   6   6        0.18        2.43      8.28 o 
   8   6   6      323.24      353.94     18.48 o 
   9   6   6        2.08        6.79      8.86 o 
  10   6   6      102.44      109.89     13.21 o 
  11   6   6       16.72       27.37     10.84 o 
   1   7   6      757.93      756.79     19.75 o 
   2   7   6        6.69        5.85      5.66 o 
   3   7   6       57.11       68.74      7.03 o 
   4   7   6        1.18       -3.19      6.37 o 
   5   7   6        5.54       -3.48      6.96 o 
   6   7   6       48.95       46.07      9.00 o 
   7   7   6       99.51       93.80     11.87 o 
   8   7   6       48.14       48.91     10.32 o 
   9   7   6      148.74      181.02     18.44 o 
  10   7   6       10.95       10.18      9.88 o 
  11   7   6       47.54       66.95     15.71 o 
   0   8   6      103.00      102.10     21.91 o 
   1   8   6        0.14        0.79      4.47 o 
   2   8   6      100.55      128.93      8.41 o 
   3   8   6       17.22       21.71      5.95 o 
   4   8   6      212.65      257.76     14.50 o 
   5   8   6        4.36       10.81      7.61 o 
   6   8   6        7.56        5.51      8.05 o 
   7   8   6       32.83       28.78      9.38 o 
   8   8   6       64.81       62.28     11.41 o 
   9   8   6       80.00       65.90     11.89 o 
  10   8   6      107.70      106.31     16.37 o 
   1   9   6       32.71       25.10      6.63 o 
   2   9   6       11.45       10.67      5.68 o 
   3   9   6       14.25        1.41      5.31 o 
   4   9   6       62.81       64.52     10.00 o 
   5   9   6       25.17       21.85      8.42 o 
   6   9   6       37.15       34.16      9.28 o 
   7   9   6       38.58       31.26      9.49 o 
   8   9   6       18.24       22.68      9.47 o 
   9   9   6       51.53       39.25     11.57 o 
  10   9   6        1.73       11.34     10.81 o 
   0  10   6        0.01        2.62      7.70 o 
   1  10   6      143.53      111.56     10.56 o 
   2  10   6       14.54       14.36      6.16 o 
   3  10   6        5.00        7.51      6.14 o 
   4  10   6        0.38        3.02      7.28 o 
   5  10   6       91.08      118.01     12.22 o 
   6  10   6       11.38        3.97      7.83 o 
   7  10   6      177.40      135.70     13.72 o 
   8  10   6       36.91       33.51     10.28 o 
   9  10   6       14.00        9.36      9.72 o 
  10  10   6        0.84       -0.46      9.56 o 
   1  11   6       40.49       43.49      9.19 o 
   2  11   6        0.32        2.31      6.04 o 
   3  11   6      102.70       91.27      8.73 o 
   4  11   6        2.15       -3.18      6.37 o 
   5  11   6       49.26       54.70     10.34 o 
   6  11   6       19.97       30.53      9.50 o 
   7  11   6       84.68       69.94     11.55 o 
   8  11   6        0.00       -1.36      8.96 o 
   9  11   6       24.06       40.71     11.75 o 
   0  12   6       13.63       26.51      9.43 o 
   1  12   6       67.14       76.93      9.10 o 
   2  12   6      112.83      112.80      9.21 o 
   3  12   6        5.25        8.88      6.70 o 
   4  12   6       42.70       42.12      8.54 o 
   5  12   6       58.02       50.08     11.02 o 
   6  12   6       13.51        6.94      8.91 o 
   7  12   6        1.00        7.32     10.66 o 
   8  12   6       71.54       69.16     12.62 o 
   9  12   6        0.27        3.67     10.14 o 
   1  13   6        5.69        7.36      7.36 o 
   2  13   6       11.74       20.11      7.08 o 
   3  13   6      114.15      105.97     12.10 o 
   4  13   6        1.32       12.56      8.06 o 
   5  13   6      116.78      123.16     13.45 o 
   6  13   6       18.92       22.04     10.17 o 
   7  13   6       36.88       27.86     10.84 o 
   8  13   6       64.35       61.79     12.58 o 
   0  14   6      159.25      202.89     16.06 o 
   1  14   6       45.83       38.10      9.46 o 
   2  14   6       11.20        2.59      6.98 o 
   3  14   6       65.26       69.43     11.16 o 
   4  14   6      377.89      387.55     18.46 o 
   5  14   6        0.52        4.57      9.48 o 
   6  14   6      100.73      126.14     14.37 o 
   7  14   6       12.33       30.72     11.34 o 
   1  15   6      172.49      168.47     12.53 o 
   2  15   6       62.74       61.88      9.17 o 
   3  15   6      150.43      166.33     11.71 o 
   4  15   6       68.34       76.72     10.84 o 
   5  15   6      327.39      334.42     19.49 o 
   6  15   6        0.84       -6.72     13.43 o 
   7  15   6      244.34      255.89     18.61 o 
   0  16   6      168.78      163.30     16.72 o 
   1  16   6        3.05        8.21      8.51 o 
   2  16   6      174.97      192.26     12.66 o 
   3  16   6        0.58       -3.70      7.39 o 
   4  16   6      383.22      383.33     16.27 o 
   5  16   6        0.05       -0.58     12.49 o 
   6  16   6      279.37      290.69     19.47 o 
   1  17   6      285.30      291.50     15.96 o 
   2  17   6        3.50       -3.83      7.66 o 
   3  17   6      159.83      167.59     12.76 o 
   4  17   6        4.84       -4.74      9.49 o 
   5  17   6      329.01      292.43     23.75 o 
   0  18   6      594.35      580.49     33.53 o 
   1  18   6        0.26       -5.62     11.23 o 
   2  18   6      172.34      190.45     14.64 o 
   3  18   6        8.19       13.06      9.06 o 
   1   1   7        0.90       -1.94      4.19 o 
   2   1   7       14.38       17.40      6.40 o 
   3   1   7      334.51      320.44     19.21 o 
   4   1   7       57.65       50.55      9.13 o 
   5   1   7        5.04        4.78      8.89 o 
   6   1   7        8.62       13.41      9.04 o 
   7   1   7       13.83       17.10      9.81 o 
   8   1   7       21.23       25.39     10.34 o 
   9   1   7       14.15       19.53     11.02 o 
  10   1   7        3.60        2.57     11.89 o 
   0   2   7       73.47       87.42     14.91 o 
   1   2   7        3.30        3.70      4.53 o 
   2   2   7      322.29      321.97     14.84 o 
   3   2   7        3.59        8.51      6.42 o 
   4   2   7        6.04        1.45      6.48 o 
   5   2   7       14.50       16.39      7.33 o 
   6   2   7      240.12      234.59     22.85 o 
   7   2   7       17.16       16.66      9.60 o 
   8   2   7        0.75       -4.49      8.99 o 
   9   2   7       11.61       -2.64     10.55 o 
  10   2   7        7.01       -2.52      9.04 o 
   1   3   7      167.98      174.06      9.37 o 
   2   3   7        5.41        1.11      5.90 o 
   3   3   7      165.72      176.36     14.04 o 
   4   3   7        3.17       13.47      8.10 o 
   5   3   7      320.69      332.59     16.64 o 
   6   3   7        2.56        0.93      7.88 o 
   7   3   7       42.99       54.01      9.96 o 
   8   3   7       52.93       55.71     10.32 o 
   9   3   7       11.09        0.69      8.72 o 
  10   3   7        9.69        6.95      9.27 o 
   0   4   7     1136.15     1151.66     29.80 o 
   1   4   7      191.65      208.02     12.04 o 
   2   4   7       80.25       85.21      9.86 o 
   3   4   7        0.32       -1.10      6.89 o 
   4   4   7      185.15      215.56     13.86 o 
   5   4   7        0.26       -3.67      7.35 o 
   6   4   7      199.32      210.54     14.89 o 
   7   4   7        2.70        4.22      8.57 o 
   8   4   7       36.78       34.82     10.42 o 
   9   4   7       26.26        5.95      9.85 o 
  10   4   7       85.09       79.38     13.11 o 
   1   5   7      563.28      559.46     15.02 o 
   2   5   7       74.82       71.81      8.25 o 
   3   5   7      202.52      221.04     13.67 o 
   4   5   7       90.89      100.75     11.46 o 
   5   5   7      382.96      328.09     16.79 o 
   6   5   7       74.44       80.83     11.33 o 
   7   5   7      105.45      112.30     15.03 o 
   8   5   7        0.08       -1.82      8.27 o 
   9   5   7      165.96      173.94     22.52 o 
   0   6   7      262.15      253.11     17.61 o 
   1   6   7        4.67       -2.41      5.35 o 
   2   6   7      767.42      763.82     17.76 o 
   3   6   7        6.73        6.42      7.65 o 
   4   6   7      480.12      451.64     43.61 o 
   5   6   7      116.73      112.42     12.20 o 
   6   6   7       22.52        0.05      8.02 o 
   7   6   7       17.87       11.33      9.11 o 
   8   6   7      718.52      691.42     25.01 o 
   9   6   7       26.46       16.51      9.78 o 
   1   7   7      604.40      627.41     16.21 o 
   2   7   7       79.29       69.40      8.06 o 
   3   7   7      660.34      652.27     23.05 o 
   4   7   7       41.78       53.55     14.26 o 
   5   7   7        3.76        5.34      8.68 o 
   6   7   7       16.15       17.08      9.56 o 
   7   7   7      263.52      264.70     17.43 o 
   8   7   7       35.48       26.67     10.13 o 
   9   7   7      360.71      333.67     19.62 o 
   0   8   7      646.69      673.95     24.22 o 
   1   8   7       16.21       14.11      7.72 o 
   2   8   7      862.72      924.59     20.22 o 
   3   8   7        8.85        4.48      8.39 o 
   4   8   7      115.44      126.32     12.86 o 
   5   8   7       26.71       37.51     10.23 o 
   6   8   7      178.17      209.12     16.07 o 
   7   8   7        1.49        1.07      9.26 o 
   8   8   7      216.70      223.26     17.03 o 
   9   8   7       18.92       18.48     10.97 o 
   1   9   7      853.43      891.55     32.25 o 
   2   9   7       16.71       15.26      6.98 o 
   3   9   7      750.79      807.51     24.99 o 
   4   9   7        4.81       -2.57      8.26 o 
   5   9   7       85.90       97.29     12.71 o 
   6   9   7        9.44       17.62      9.63 o 
   7   9   7      175.70      165.74     15.95 o 
   8   9   7        1.97       -5.02     10.05 o 
   0  10   7      484.98      481.42     26.19 o 
   1  10   7        0.12       -3.41      6.81 o 
   2  10   7      993.86      980.68     24.94 o 
   3  10   7        0.47       -3.99      7.97 o 
   4  10   7      337.64      379.80     19.07 o 
   5  10   7       41.91       43.24     11.11 o 
   6  10   7      258.73      266.65     17.82 o 
   7  10   7       17.10        8.30     10.03 o 
   8  10   7      256.94      276.62     19.11 o 
   1  11   7      407.80      405.60     16.05 o 
   2  11   7       23.25       27.54      7.83 o 
   3  11   7      808.36      837.37     28.26 o 
   4  11   7        1.31        2.80      9.13 o 
   5  11   7      140.43      160.94     15.35 o 
   6  11   7        0.10       -4.68      9.36 o 
   7  11   7      266.53      249.54     18.08 o 
   0  12   7      165.42      159.00     18.84 o 
   1  12   7       10.63       -1.17      8.01 o 
   2  12   7      254.60      290.26     18.75 o 
   3  12   7       74.89       81.13     12.26 o 
   4  12   7      775.56      841.47     27.32 o 
   5  12   7      148.99      164.56     15.66 o 
   6  12   7      115.59      121.25     14.88 o 
   7  12   7        0.16       -4.79      9.59 o 
   1  13   7      256.17      308.57     15.37 o 
   2  13   7       13.50       18.00      7.65 o 
   3  13   7       45.60       54.81     10.22 o 
   4  13   7       28.92       31.65     11.39 o 
   5  13   7      710.71      712.65     26.83 o 
   6  13   7       54.63       36.51     11.40 o 
   0  14   7      205.33      208.86     41.36 o 
   1  14   7        0.44        8.22      8.51 o 
   2  14   7       17.23       17.07      8.02 o 
   3  14   7        0.48       -4.04      8.08 o 
   4  14   7      309.92      325.29     19.67 o 
   5  14   7        5.43        5.23     10.91 o 
   1  15   7       24.84       33.60      9.89 o 
   2  15   7        9.31       -0.78      7.89 o 
   3  15   7       58.66       69.15     11.24 o 
   4  15   7        0.14       12.77     10.44 o 
   0  16   7       17.89       31.07     15.87 o 
   1  16   7        1.51       -4.45      8.90 o 
   2  16   7       35.25       42.79      9.92 o 
   1   0   8        3.45        9.63     10.70 o 
   2   0   8      426.35      459.80     25.88 o 
   3   0   8       25.28        7.99     12.69 o 
   4   0   8      424.64      419.95     26.89 o 
   5   0   8       11.37       24.88     14.52 o 
   6   0   8      793.35      749.69     37.35 o 
   7   0   8      136.81      122.46     21.32 o 
   8   0   8      130.04      163.27     23.33 o 
   1   1   8      287.47      306.23     17.43 o 
   2   1   8       22.06        5.63      8.18 o 
   3   1   8      216.76      228.41     17.35 o 
   4   1   8       47.73       44.65     10.34 o 
   5   1   8      460.61      488.29     33.98 o 
   6   1   8      111.06      104.25     14.27 o 
   7   1   8      431.62      439.48     25.20 o 
   8   1   8       45.82       52.22     13.67 o 
   0   2   8      609.91      648.31     31.23 o 
   1   2   8      131.47      101.30     10.96 o 
   2   2   8      142.00      161.35     12.94 o 
   3   2   8       61.63       44.04     10.17 o 
   4   2   8      266.57      298.32     17.13 o 
   5   2   8        5.21        6.79      9.40 o 
   6   2   8      668.71      662.55     24.59 o 
   7   2   8       98.39      100.04     13.92 o 
   8   2   8       55.13       79.85     13.70 o 
   1   3   8      248.56      266.36     14.75 o 
   2   3   8       70.82       73.15     10.49 o 
   3   3   8      535.11      601.55     19.50 o 
   4   3   8       77.22       56.07     12.11 o 
   5   3   8      297.28      297.91     17.34 o 
   6   3   8      103.36       92.90     13.05 o 
   7   3   8      135.49      167.85     16.06 o 
   8   3   8       12.44       -2.12     10.64 o 
   0   4   8      390.14      413.05     27.66 o 
   1   4   8        4.64       -1.42      7.56 o 
   2   4   8      626.53      626.28     27.70 o 
   3   4   8       11.48       19.02      8.70 o 
   4   4   8       45.59       35.59     15.67 o 
   5   4   8      224.40      206.43     15.22 o 
   6   4   8      429.45      403.37     17.98 o 
   7   4   8       85.63       67.02     11.90 o 
   1   5   8      370.79      414.78     17.94 o 
   2   5   8        1.23        8.05      8.57 o 
   3   5   8      261.33      277.98     16.14 o 
   4   5   8      135.20      134.90     13.42 o 
   5   5   8       82.69       76.09     12.35 o 
   6   5   8        5.72        9.71      9.24 o 
   7   5   8       88.15       84.09     13.28 o 
   0   6   8      376.48      375.04     25.10 o 
   1   6   8       17.15        6.57      8.36 o 
   2   6   8      117.51      133.20     12.96 o 
   3   6   8       63.85       63.68     11.23 o 
   4   6   8      101.99      115.37     12.79 o 
   5   6   8       15.03       12.69      9.18 o 
   6   6   8       12.72       16.94     10.37 o 
   7   6   8        6.41        8.86     10.15 o 
   1   7   8       53.62       46.35      9.99 o 
   2   7   8        3.88        5.31     16.00 o 
   3   7   8      121.25      127.48     13.40 o 
   4   7   8       43.06       26.85     10.54 o 
   5   7   8       15.44       25.87     10.58 o 
   6   7   8        3.30       -2.90      9.66 o 
   7   7   8        8.89       13.18     10.71 o 
   0   8   8       12.80        5.51     11.41 o 
   1   8   8        1.49       -2.23      8.30 o 
   2   8   8      102.73      106.44     12.54 o 
   3   8   8        7.77        0.05      9.16 o 
   4   8   8        3.98        5.51      9.14 o 
   5   8   8       10.07        9.60     10.06 o 
   6   8   8        6.04       -1.15      9.91 o 
   1   9   8        0.12        0.23      8.40 o 
   2   9   8        0.00       -4.25      8.51 o 
   3   9   8       31.36       39.38     10.65 o 
   4   9   8        0.14        3.50      9.25 o 
   5   9   8        0.15       -4.91      9.81 o 
   6   9   8        1.10       18.15     10.32 o 
   0  10   8       10.11        5.18     17.55 o 
   1  10   8        0.46        1.19      8.84 o 
   2  10   8        0.01       -4.36      8.72 o 
   3  10   8       28.30       34.59     11.11 o 
   4  10   8        1.97       -4.80      9.60 o 
   5  10   8       30.01       34.58     11.81 o 
   1  11   8        6.92       -2.24      8.47 o 
   2  11   8       12.92       12.65     10.13 o 
   3  11   8        6.44       -4.11     10.16 o 
   4  11   8       28.30        9.98     10.46 o 
   0  12   8       26.90       15.03     14.61 o 
   1  12   8       42.12       29.92      9.58 o 
   2  12   8        0.62       -1.03      9.66 o 
   3  12   8        5.55       -3.02     10.51 o 
   1  13   8        9.33        6.01      9.59 o 
   2   1   9        1.81        5.78      8.12 o 
   3   1   9        3.17       -4.40      8.81 o 
   4   1   9        4.08        7.44      9.72 o 
   5   1   9       35.55       36.41     12.87 o 
   2   2   9       21.94       13.01      9.16 o 
   3   2   9        0.20        9.42     17.50 o 
   4   2   9      115.47      102.76     19.13 o 
   1   3   9       28.32       26.05     13.87 o 
   2   3   9       31.71       10.69      9.85 o 
   3   3   9      196.10      196.82     15.67 o 
   4   3   9        8.66       12.87     10.06 o 
   0   4   9        0.82        3.29     18.95 o 
   1   4   9        0.34        7.58     10.76 o 
   2   4   9      261.80      266.61     27.52 o 
   3   4   9        0.12        7.49      9.98 o 
   4   4   9       31.79       45.34     17.50 o 
   1   5   9       70.28       65.47     12.96 o 
   2   5   9        0.04       15.71     11.19 o 
   3   5   9      165.82      157.71     23.74 o 
   0   6   9       72.09      154.26     29.55 o 
   1   6   9        2.59       11.30     11.69 o 
   2   6   9      164.29      180.70     40.79 o 
   3   6   9       38.26       33.73     16.30 o 
   1   7   9      145.11      162.77     17.60 o 
   2   7   9        0.02       -5.59     11.18 o 
                                                 
